# Supplementary material for: Crystal structure of N-{N-[N-acetyl-(S)-leuc­yl]-(S)-leuc­yl}norleucinal (ALLN), an inhibitor of proteasome
Source: Acta Crystallogr E Crystallogr Commun. 2015 Feb 7;71(Pt 3):254–7. doi: 10.1107/S2056989015002091 (PMC4350719; doi:10.1107/S2056989015002091)
Supplement: Supplementary file 1 [file e-71-00254-sup1.cif]

##############################################################################
#                                                                            #
# This CIF contains the data in a paper accepted for publication in          #
# Acta Crystallographica Section E. It conforms to the requirements of       #
# Notes for Authors for Acta Crystallographica Section E, and has been       #
# peer reviewed under the auspices of the IUCr Commission on Journals.       #
#                                                                            #
# Full details of the Crystallographic Information File format               #
# are given in the paper "The Crystallographic Information File (CIF):       #
# a New Standard Archive File for Crystallography" by S. R. Hall, F. H.      #
# Allen and I. D. Brown [Acta Cryst. (1991), A47, 655-685].                  #
#                                                                            #
# The current version of the core CIF dictionary is obtainable from          #
# ftp://ftp.iucr.org/pub/cif_core.dic.                                       #
#                                                                            #
# Software is freely available for graphical display of the structure(s)     #
# in this CIF. For information consult the CIF software page                 #
# http://www.iucr.org/resources/cif/software.                                #
#                                                                            #
# This file may be used for bona fide research purposes within the           #
# scientific community so long as proper attribution is given to the journal # 
# article from which it was obtained.                                        #
#                                                                            #
##############################################################################
data_I
_database_code_depnum_ccdc_archive 'CCDC 1046561'
_audit_creation_method     'SHELXL'
_journal_date_recd_electronic     2015-01-25
_journal_date_accepted     2015-01-30
_journal_name_full     'Acta Crystallographica, Section E'
_journal_year     2015
_journal_volume     71
_journal_issue      3
_journal_page_first     254
_journal_page_last     257
_journal_paper_category     GO
_journal_paper_doi     10.1107/S2056989015002091
_journal_coeditor_code     GK2625
_publ_contact_author_name     'Zbigniew Dauter'
_publ_contact_author_address
;
Synchrotron Radiation Research Section, MCL, NCI,
Argonne National Laboratory,
Biosciences Division, Bldg. 202, Rm. Q142
Argonne
Il 60439
USA
;
_publ_contact_author_email     dauter@anl.gov
_publ_contact_author_fax     '1-630-2523622'
_publ_contact_author_phone     '1-630-2523960'
_publ_section_title
;\
Crystal structure of
<i>N</i>-{<i>N</i>-[<i>N</i>-acetyl-(<i>S</i>)-leucyl]-(<i>S</i>)-leucyl}\
norleucinal (ALLN), an inhibitor of proteasome
;
loop_
    _publ_author_name
    _publ_author_address
    'Czerwinski, Andrzej'
;
Peptides International, Inc.
11621 Electron Drive,
Louisville
KY 40299
USA
;
    'Basava, Channa'
;
Peptides International, Inc.
11621 Electron Drive,
Louisville
KY 40299
USA
;
    'Dauter, Miroslawa'
;
Leidos Biomedical Research Inc.,
Basic Science Program,
Argonne National Laboratory,
Argonne
IL 60439
USA
;
    'Dauter, Zbigniew'
;
Synchrotron Radiation Research Section, MCL,
National Cancer Institute,
Argonne National Laboratory,
Argonne
IL 60439
USA
;
_publ_section_synopsis
;
The crystal structure of ALLN, the tripeptidic inhibitor of proteasomes, is
solved from synchrotron diffraction data. An infinite \b-sheet extended
through the crystal is formed by symmetry-related oligopeptide molecules in
extended conformation.
;
_chemical_name_systematic
;\
<i>N</i>-{<i>N</i>-[<i>N</i>-Acetyl-(<i>S</i>)-leucyl]-(<i>S</i>)-\
leucyl}norleucinal
;
_chemical_name_common     ?
_chemical_formula_moiety     'C20 H37 N3 O4'
_chemical_formula_sum     'C20 H37 N3 O4'
_chemical_formula_iupac     'C20 H37 N3 O4'
_chemical_formula_weight     383.59
_chemical_melting_point     ?
_symmetry_cell_setting     monoclinic
_symmetry_space_group_name_H-M     'P 21'
_space_group_name_Hall     'P 2yb'
loop_
    _symmetry_equiv_pos_as_xyz
    'x, y, z'
    '-x, y+1/2, -z'
_cell_length_a     10.850(10)
_cell_length_b     9.510(9)
_cell_length_c     11.200(11)
_cell_angle_alpha     90.00
_cell_angle_beta     94.85(2)
_cell_angle_gamma     90.00
_cell_volume     1152(2)
_cell_formula_units_Z     2
_cell_measurement_reflns_used     ?
_cell_measurement_theta_min     1.5
_cell_measurement_theta_max     28.4
_cell_measurement_temperature     100(2)
_exptl_crystal_description     needle
_exptl_crystal_colour     colourless
_exptl_crystal_size_max     0.30
_exptl_crystal_size_mid     0.05
_exptl_crystal_size_min     0.015
_exptl_crystal_density_diffrn     1.110
_exptl_crystal_density_meas     ?
_exptl_crystal_density_method     'not measured'
_exptl_crystal_F_000     460
_exptl_absorpt_coefficient_mu     0.086
_exptl_absorpt_correction_type     multi-scan
_exptl_absorpt_process_details
;
(SCALEPACK; Otwinowski <i>et al.</i>,  2003)
;
_exptl_absorpt_correction_T_min     0.974
_exptl_absorpt_correction_T_max     0.999
_exptl_special_details
;
diffraction data were measured at the station 22ID of the APS synchrotron by
rotation method a in three sweeps of different exposure and all data were
scaled and merged into one data set
;
_diffrn_ambient_temperature     100(2)
_diffrn_radiation_type     'synchrotron'
_diffrn_radiation_wavelength     0.6199
_diffrn_radiation_source     'SER-CAT 22ID synchrotron beamline, APS, USA '
_diffrn_radiation_monochromator     'Si111 double crystal'
_diffrn_measurement_device_type     'MAR300 CCD'
_diffrn_measurement_method     '\w scans'
_diffrn_reflns_number     4561
_diffrn_reflns_av_R_equivalents     0.049
_diffrn_reflns_av_sigmaI/netI     0.0197
_diffrn_reflns_theta_min     1.50
_diffrn_reflns_theta_max     28.4
_diffrn_reflns_theta_full     28.4
_diffrn_measured_fraction_theta_max     1.0
_diffrn_measured_fraction_theta_full     1.0
_diffrn_reflns_limit_h_min     0
_diffrn_reflns_limit_h_max     16
_diffrn_reflns_limit_k_min     0
_diffrn_reflns_limit_k_max     14
_diffrn_reflns_limit_l_min     -17
_diffrn_reflns_limit_l_max     17
_refine_special_details
;
Refinement of <i>F</i>^2^ against all reflections. The weighted <i>R</i>-factor
<i>wR</i> and goodness of fit <i>S</i> are based on <i>F</i>^2^, conventional
<i>R</i>-factors <i>R</i> are based on <i>F</i>, with <i>F</i> set to zero for
negative <i>F</i>^2^. The threshold expression of <i>F</i>^2^ >
\s(<i>F</i>^2^) is used only for calculating <i>R</i>-factors(gt) <i>etc</i>.
and is not relevant to the choice of reflections for refinement.
<i>R</i>-factors based on <i>F</i>^2^ are statistically about twice as large
as those based on <i>F</i>, and <i>R</i>- factors based on all data will be
even larger.
;
_reflns_number_total     4561
_reflns_number_gt     4492
_reflns_threshold_expression     I>2sigma(I)
_refine_ls_structure_factor_coef     Fsqd
_refine_ls_matrix_type     full
_refine_ls_R_factor_all     0.0417
_refine_ls_R_factor_gt     0.0412
_refine_ls_wR_factor_gt     0.1142
_refine_ls_wR_factor_ref     0.1150
_refine_ls_goodness_of_fit_ref     1.073
_refine_ls_restrained_S_all     1.072
_refine_ls_number_reflns     4561
_refine_ls_number_parameters     244
_refine_ls_number_restraints     1
_refine_ls_hydrogen_treatment     constr
_refine_ls_weighting_scheme     calc
_refine_ls_weighting_details
         'calc w=1/[\s^2^(Fo^2^)+(0.0810P)^2^+0.1533P] where P=(Fo^2^+2Fc^2^)/3'
_atom_sites_solution_hydrogens     geom
_atom_sites_solution_primary     direct
_atom_sites_solution_secondary     difmap
_refine_ls_shift/su_max     0.000
_refine_ls_shift/su_mean     0.000
_refine_diff_density_max     0.443
_refine_diff_density_min     -0.292
_refine_ls_extinction_method     none
_refine_ls_extinction_coef     ?
loop_
    _atom_type_symbol
    _atom_type_description
    _atom_type_scat_dispersion_real
    _atom_type_scat_dispersion_imag
    _atom_type_scat_source
    'C' 'C' 0.0033 0.0016
                         'International Tables Vol C Tables 4.2.6.8 and 6.1.1.4'
    'H' 'H' 0.0000 0.0000
                         'International Tables Vol C Tables 4.2.6.8 and 6.1.1.4'
    'N' 'N' 0.0061 0.0033
                         'International Tables Vol C Tables 4.2.6.8 and 6.1.1.4'
    'O' 'O' 0.0106 0.0060
                         'International Tables Vol C Tables 4.2.6.8 and 6.1.1.4'
_computing_data_collection     'sergui, SER-CAT APS beamline software'
_computing_cell_refinement
;
HKL2000 (Otwinowski & Minor, 1997)
;
_computing_data_reduction
;
HKL2000 (Otwinowski & Minor, 1997)
;
_computing_structure_solution
;
SHELXD (Sheldrick, 2008)
;
_computing_structure_refinement
;
SHELXL (Sheldrick, 2008)
;
_computing_molecular_graphics
;
ORTEP-3 for Windwows (Farrugia, 2012) and PyMOL (DeLano, 2002)
;
_computing_publication_material
;
SHELXL97 (Sheldrick, 2008)
;
loop_
    _atom_site_type_symbol
    _atom_site_label
    _atom_site_fract_x
    _atom_site_fract_y
    _atom_site_fract_z
    _atom_site_U_iso_or_equiv
    _atom_site_adp_type
    _atom_site_calc_flag
    _atom_site_refinement_flags
    _atom_site_occupancy
    _atom_site_symmetry_multiplicity
    _atom_site_disorder_assembly
    _atom_site_disorder_group
    C C10 0.26159(10) 0.47871(12) 0.27033(9) 0.01223(18) Uani d . 1 1 . .
    C C11 0.14253(11) 0.53384(15) 0.20793(12) 0.0195(2) Uani d . 1 1 . .
    H H101 0.1486 0.6359 0.1981 0.029 Uiso calc R 1 1 . .
    H H102 0.0737 0.5120 0.2562 0.029 Uiso calc R 1 1 . .
    H H103 0.1280 0.4893 0.1291 0.029 Uiso calc R 1 1 . .
    O O12 0.27570(9) 0.35222(10) 0.29248(11) 0.02159(19) Uani d . 1 1 . .
    N N20 0.34966(8) 0.57472(10) 0.29951(8) 0.01103(15) Uani d . 1 1 . .
    H H201 0.3336 0.6633 0.2818 0.013 Uiso calc R 1 1 . .
    C C21 0.48033(9) 0.60494(11) 0.48414(8) 0.00972(16) Uani d . 1 1 . .
    O O21 0.46004(9) 0.73127(9) 0.49827(7) 0.01513(16) Uani d . 1 1 . .
    C C22 0.47046(9) 0.54014(11) 0.35897(8) 0.00941(16) Uani d . 1 1 . .
    H H221 0.4804 0.4358 0.3648 0.011 Uiso calc R 1 1 . .
    C C23 0.57151(10) 0.60292(12) 0.28663(10) 0.01324(18) Uani d . 1 1 . .
    H H231 0.5686 0.5542 0.2083 0.016 Uiso calc R 1 1 . .
    H H232 0.5515 0.7031 0.2705 0.016 Uiso calc R 1 1 . .
    C C24 0.70443(11) 0.59414(15) 0.34574(12) 0.0197(2) Uani d . 1 1 . .
    H H241 0.7063 0.6398 0.4263 0.024 Uiso calc R 1 1 . .
    C C25 0.79082(15) 0.6765(2) 0.2697(2) 0.0362(4) Uani d . 1 1 . .
    H H251 0.7606 0.7731 0.2589 0.054 Uiso calc R 1 1 . .
    H H252 0.7927 0.6312 0.1913 0.054 Uiso calc R 1 1 . .
    H H253 0.8744 0.6777 0.3103 0.054 Uiso calc R 1 1 . .
    C C26 0.75042(14) 0.44426(18) 0.36297(19) 0.0322(3) Uani d . 1 1 . .
    H H261 0.6947 0.3922 0.4114 0.048 Uiso calc R 1 1 . .
    H H262 0.8339 0.4450 0.4040 0.048 Uiso calc R 1 1 . .
    H H263 0.7524 0.3987 0.2847 0.048 Uiso calc R 1 1 . .
    N N30 0.51541(8) 0.51775(10) 0.57466(8) 0.01027(15) Uani d . 1 1 . .
    H H301 0.5237 0.4274 0.5606 0.012 Uiso calc R 1 1 . .
    C C31 0.65117(9) 0.49218(11) 0.75420(9) 0.01002(17) Uani d . 1 1 . .
    O O31 0.64628(8) 0.36532(9) 0.77767(8) 0.01517(16) Uani d . 1 1 . .
    C C32 0.53994(9) 0.57155(11) 0.69646(8) 0.00945(16) Uani d . 1 1 . .
    H H321 0.5607 0.6738 0.6928 0.011 Uiso calc R 1 1 . .
    C C33 0.42768(10) 0.55287(12) 0.76899(9) 0.01255(18) Uani d . 1 1 . .
    H H331 0.4034 0.4525 0.7665 0.015 Uiso calc R 1 1 . .
    H H332 0.3578 0.6075 0.7299 0.015 Uiso calc R 1 1 . .
    C C34 0.44800(10) 0.59874(13) 0.90039(9) 0.01353(18) Uani d . 1 1 . .
    H H341 0.5167 0.5408 0.9400 0.016 Uiso calc R 1 1 . .
    C C35 0.48372(15) 0.75302(16) 0.91469(12) 0.0239(3) Uani d . 1 1 . .
    H H351 0.4956 0.7765 1.0001 0.036 Uiso calc R 1 1 . .
    H H352 0.4178 0.8118 0.8759 0.036 Uiso calc R 1 1 . .
    H H353 0.5608 0.7701 0.8773 0.036 Uiso calc R 1 1 . .
    C C36 0.33127(12) 0.56946(18) 0.96323(11) 0.0233(3) Uani d . 1 1 . .
    H H361 0.3442 0.5988 1.0472 0.035 Uiso calc R 1 1 . .
    H H362 0.3128 0.4686 0.9594 0.035 Uiso calc R 1 1 . .
    H H363 0.2618 0.6221 0.9235 0.035 Uiso calc R 1 1 . .
    N N40 0.75393(9) 0.56824(11) 0.77879(9) 0.01460(17) Uani d . 1 1 . .
    H H401 0.7556 0.6578 0.7593 0.018 Uiso calc R 1 1 . .
    C C41 0.83380(14) 0.45232(19) 0.96234(14) 0.0283(3) Uani d . 1 1 . .
    H H411 0.7627 0.4898 0.9949 0.034 Uiso calc R 1 1 . .
    O O41 0.89574(15) 0.3697(2) 1.02126(16) 0.0518(5) Uani d . 1 1 . .
    C C42 0.86236(11) 0.50104(14) 0.83793(12) 0.0187(2) Uani d . 1 1 . .
    H H421 0.8849 0.4177 0.7898 0.022 Uiso calc R 1 1 . .
    C C43 0.97094(12) 0.60363(17) 0.84929(13) 0.0235(2) Uani d . 1 1 . .
    H H431 1.0416 0.5583 0.8960 0.028 Uiso calc R 1 1 . .
    H H432 0.9471 0.6874 0.8945 0.028 Uiso calc R 1 1 . .
    C C44 1.01242(12) 0.65110(17) 0.72874(14) 0.0244(3) Uani d . 1 1 . .
    H H441 0.9426 0.6996 0.6833 0.029 Uiso calc R 1 1 . .
    H H442 1.0805 0.7200 0.7432 0.029 Uiso calc R 1 1 . .
    C C45 1.05617(19) 0.5319(2) 0.65273(18) 0.0373(4) Uani d . 1 1 . .
    H H451 0.9855 0.4686 0.6307 0.045 Uiso calc R 1 1 . .
    H H452 1.1196 0.4770 0.7013 0.045 Uiso calc R 1 1 . .
    C C46 1.1102(2) 0.5807(3) 0.53884(19) 0.0458(5) Uani d . 1 1 . .
    H H461 1.1363 0.4987 0.4943 0.069 Uiso calc R 1 1 . .
    H H462 1.1818 0.6414 0.5597 0.069 Uiso calc R 1 1 . .
    H H463 1.0474 0.6333 0.4891 0.069 Uiso calc R 1 1 . .
loop_
    _atom_site_aniso_label
    _atom_site_aniso_U_11
    _atom_site_aniso_U_22
    _atom_site_aniso_U_33
    _atom_site_aniso_U_12
    _atom_site_aniso_U_13
    _atom_site_aniso_U_23
    C10 0.0124(4) 0.0105(4) 0.0138(4) 0.0002(3) 0.0009(3) -0.0023(3)
    C11 0.0134(4) 0.0200(6) 0.0243(5) 0.0018(4) -0.0028(4) 0.0005(4)
    O12 0.0181(4) 0.0080(4) 0.0378(5) -0.0016(3) -0.0023(3) -0.0013(4)
    N20 0.0141(3) 0.0063(3) 0.0121(3) 0.0006(3) -0.0030(3) 0.0008(3)
    C21 0.0143(4) 0.0062(4) 0.0083(4) 0.0003(3) -0.0016(3) -0.0008(3)
    O21 0.0277(4) 0.0051(3) 0.0119(3) 0.0031(3) -0.0024(3) -0.0008(3)
    C22 0.0135(4) 0.0060(4) 0.0082(3) 0.0008(3) -0.0019(3) -0.0008(3)
    C23 0.0150(4) 0.0110(4) 0.0139(4) 0.0012(3) 0.0020(3) -0.0001(3)
    C24 0.0141(4) 0.0181(5) 0.0267(5) 0.0019(4) 0.0008(4) -0.0001(4)
    C25 0.0208(6) 0.0296(8) 0.0591(11) -0.0023(6) 0.0089(6) 0.0118(8)
    C26 0.0195(5) 0.0219(7) 0.0548(10) 0.0055(5) 0.0012(6) 0.0079(7)
    N30 0.0172(4) 0.0056(3) 0.0075(3) 0.0006(3) -0.0020(3) -0.0005(3)
    C31 0.0132(4) 0.0072(4) 0.0092(3) 0.0003(3) -0.0015(3) -0.0003(3)
    O31 0.0204(4) 0.0062(3) 0.0180(3) -0.0007(3) -0.0035(3) 0.0011(3)
    C32 0.0137(4) 0.0065(4) 0.0077(3) 0.0000(3) -0.0015(3) -0.0008(3)
    C33 0.0133(4) 0.0132(4) 0.0109(4) -0.0011(3) -0.0002(3) -0.0013(3)
    C34 0.0167(4) 0.0143(5) 0.0096(4) 0.0008(4) 0.0013(3) -0.0005(3)
    C35 0.0375(7) 0.0162(6) 0.0185(5) -0.0037(5) 0.0052(5) -0.0075(4)
    C36 0.0211(5) 0.0331(7) 0.0164(5) 0.0007(5) 0.0065(4) 0.0021(5)
    N40 0.0135(4) 0.0083(4) 0.0209(4) -0.0013(3) -0.0051(3) 0.0030(3)
    C41 0.0235(6) 0.0324(8) 0.0273(6) -0.0049(5) -0.0078(5) 0.0109(6)
    O41 0.0423(7) 0.0570(11) 0.0533(9) 0.0014(7) -0.0120(6) 0.0360(8)
    C42 0.0142(4) 0.0163(5) 0.0242(5) -0.0006(4) -0.0061(4) 0.0056(4)
    C43 0.0170(5) 0.0249(6) 0.0276(6) -0.0069(5) -0.0039(4) 0.0006(5)
    C44 0.0181(5) 0.0226(6) 0.0323(6) -0.0030(5) 0.0002(4) 0.0042(5)
    C45 0.0417(9) 0.0321(9) 0.0394(8) -0.0022(7) 0.0114(7) -0.0022(7)
    C46 0.0419(9) 0.0611(15) 0.0356(8) -0.0080(10) 0.0094(7) -0.0023(9)
_geom_special_details
;
All e.s.d.'s (except the e.s.d. in the dihedral angle between two l.s. planes)
are estimated using the full covariance matrix. The cell e.s.d.'s are taken
into account individually in the estimation of e.s.d.'s in distances, angles
and torsion angles; correlations between e.s.d.'s in cell parameters are only
used when they are defined by crystal symmetry. An approximate (isotropic)
treatment of cell e.s.d.'s is used for estimating e.s.d.'s involving l.s.
planes.
;
loop_
    _geom_bond_atom_site_label_1
    _geom_bond_atom_site_label_2
    _geom_bond_site_symmetry_2
    _geom_bond_distance
    _geom_bond_publ_flag
    C10 O12 . 1.2351(19) ?
    C10 N20 . 1.3420(17) ?
    C10 C11 . 1.5097(19) ?
    C11 H101 . 0.9800 ?
    C11 H102 . 0.9800 ?
    C11 H103 . 0.9800 ?
    N20 C22 . 1.4567(17) ?
    N20 H201 . 0.8800 ?
    C21 O21 . 1.2340(18) ?
    C21 N30 . 1.3398(16) ?
    C21 C22 . 1.5268(19) ?
    C22 C23 . 1.5380(18) ?
    C22 H221 . 1.0000 ?
    C23 C24 . 1.537(2) ?
    C23 H231 . 0.9900 ?
    C23 H232 . 0.9900 ?
    C24 C26 . 1.517(3) ?
    C24 C25 . 1.534(2) ?
    C24 H241 . 1.0000 ?
    C25 H251 . 0.9800 ?
    C25 H252 . 0.9800 ?
    C25 H253 . 0.9800 ?
    C26 H261 . 0.9800 ?
    C26 H262 . 0.9800 ?
    C26 H263 . 0.9800 ?
    N30 C32 . 1.4602(18) ?
    N30 H301 . 0.8800 ?
    C31 O31 . 1.2369(18) ?
    C31 N40 . 1.3380(16) ?
    C31 C32 . 1.5207(17) ?
    C32 C33 . 1.5305(18) ?
    C32 H321 . 1.0000 ?
    C33 C34 . 1.533(2) ?
    C33 H331 . 0.9900 ?
    C33 H332 . 0.9900 ?
    C34 C35 . 1.522(2) ?
    C34 C36 . 1.526(2) ?
    C34 H341 . 1.0000 ?
    C35 H351 . 0.9800 ?
    C35 H352 . 0.9800 ?
    C35 H353 . 0.9800 ?
    C36 H361 . 0.9800 ?
    C36 H362 . 0.9800 ?
    C36 H363 . 0.9800 ?
    N40 C42 . 1.4489(17) ?
    N40 H401 . 0.8800 ?
    C41 O41 . 1.196(2) ?
    C41 C42 . 1.525(2) ?
    C41 H411 . 0.9500 ?
    C42 C43 . 1.527(2) ?
    C42 H421 . 1.0000 ?
    C43 C44 . 1.527(2) ?
    C43 H431 . 0.9900 ?
    C43 H432 . 0.9900 ?
    C44 C45 . 1.517(3) ?
    C44 H441 . 0.9900 ?
    C44 H442 . 0.9900 ?
    C45 C46 . 1.521(3) ?
    C45 H451 . 0.9900 ?
    C45 H452 . 0.9900 ?
    C46 H461 . 0.9800 ?
    C46 H462 . 0.9800 ?
    C46 H463 . 0.9800 ?
loop_
    _geom_angle_atom_site_label_1
    _geom_angle_atom_site_label_2
    _geom_angle_atom_site_label_3
    _geom_angle_site_symmetry_1
    _geom_angle_site_symmetry_3
    _geom_angle
    _geom_angle_publ_flag
    O12 C10 N20 . . 122.69(12) ?
    O12 C10 C11 . . 121.19(11) ?
    N20 C10 C11 . . 116.12(12) ?
    C10 C11 H101 . . 109.5 ?
    C10 C11 H102 . . 109.5 ?
    H101 C11 H102 . . 109.5 ?
    C10 C11 H103 . . 109.5 ?
    H101 C11 H103 . . 109.5 ?
    H102 C11 H103 . . 109.5 ?
    C10 N20 C22 . . 123.53(11) ?
    C10 N20 H201 . . 118.2 ?
    C22 N20 H201 . . 118.2 ?
    O21 C21 N30 . . 123.22(11) ?
    O21 C21 C22 . . 120.75(9) ?
    N30 C21 C22 . . 116.00(11) ?
    N20 C22 C21 . . 108.61(9) ?
    N20 C22 C23 . . 108.99(10) ?
    C21 C22 C23 . . 109.22(10) ?
    N20 C22 H221 . . 110.0 ?
    C21 C22 H221 . . 110.0 ?
    C23 C22 H221 . . 110.0 ?
    C24 C23 C22 . . 115.88(11) ?
    C24 C23 H231 . . 108.3 ?
    C22 C23 H231 . . 108.3 ?
    C24 C23 H232 . . 108.3 ?
    C22 C23 H232 . . 108.3 ?
    H231 C23 H232 . . 107.4 ?
    C26 C24 C25 . . 109.90(13) ?
    C26 C24 C23 . . 113.10(11) ?
    C25 C24 C23 . . 109.16(13) ?
    C26 C24 H241 . . 108.2 ?
    C25 C24 H241 . . 108.2 ?
    C23 C24 H241 . . 108.2 ?
    C24 C25 H251 . . 109.5 ?
    C24 C25 H252 . . 109.5 ?
    H251 C25 H252 . . 109.5 ?
    C24 C25 H253 . . 109.5 ?
    H251 C25 H253 . . 109.5 ?
    H252 C25 H253 . . 109.5 ?
    C24 C26 H261 . . 109.5 ?
    C24 C26 H262 . . 109.5 ?
    H261 C26 H262 . . 109.5 ?
    C24 C26 H263 . . 109.5 ?
    H261 C26 H263 . . 109.5 ?
    H262 C26 H263 . . 109.5 ?
    C21 N30 C32 . . 120.51(11) ?
    C21 N30 H301 . . 119.7 ?
    C32 N30 H301 . . 119.7 ?
    O31 C31 N40 . . 122.24(11) ?
    O31 C31 C32 . . 121.86(10) ?
    N40 C31 C32 . . 115.90(11) ?
    N30 C32 C31 . . 107.38(9) ?
    N30 C32 C33 . . 111.39(9) ?
    C31 C32 C33 . . 110.81(10) ?
    N30 C32 H321 . . 109.1 ?
    C31 C32 H321 . . 109.1 ?
    C33 C32 H321 . . 109.1 ?
    C32 C33 C34 . . 114.85(10) ?
    C32 C33 H331 . . 108.6 ?
    C34 C33 H331 . . 108.6 ?
    C32 C33 H332 . . 108.6 ?
    C34 C33 H332 . . 108.6 ?
    H331 C33 H332 . . 107.5 ?
    C35 C34 C36 . . 109.95(11) ?
    C35 C34 C33 . . 112.95(10) ?
    C36 C34 C33 . . 109.47(10) ?
    C35 C34 H341 . . 108.1 ?
    C36 C34 H341 . . 108.1 ?
    C33 C34 H341 . . 108.1 ?
    C34 C35 H351 . . 109.5 ?
    C34 C35 H352 . . 109.5 ?
    H351 C35 H352 . . 109.5 ?
    C34 C35 H353 . . 109.5 ?
    H351 C35 H353 . . 109.5 ?
    H352 C35 H353 . . 109.5 ?
    C34 C36 H361 . . 109.5 ?
    C34 C36 H362 . . 109.5 ?
    H361 C36 H362 . . 109.5 ?
    C34 C36 H363 . . 109.5 ?
    H361 C36 H363 . . 109.5 ?
    H362 C36 H363 . . 109.5 ?
    C31 N40 C42 . . 119.07(12) ?
    C31 N40 H401 . . 120.5 ?
    C42 N40 H401 . . 120.5 ?
    O41 C41 C42 . . 123.77(18) ?
    O41 C41 H411 . . 118.1 ?
    C42 C41 H411 . . 118.1 ?
    N40 C42 C41 . . 109.39(12) ?
    N40 C42 C43 . . 110.32(13) ?
    C41 C42 C43 . . 109.45(11) ?
    N40 C42 H421 . . 109.2 ?
    C41 C42 H421 . . 109.2 ?
    C43 C42 H421 . . 109.2 ?
    C42 C43 C44 . . 113.48(12) ?
    C42 C43 H431 . . 108.9 ?
    C44 C43 H431 . . 108.9 ?
    C42 C43 H432 . . 108.9 ?
    C44 C43 H432 . . 108.9 ?
    H431 C43 H432 . . 107.7 ?
    C45 C44 C43 . . 113.88(15) ?
    C45 C44 H441 . . 108.8 ?
    C43 C44 H441 . . 108.8 ?
    C45 C44 H442 . . 108.8 ?
    C43 C44 H442 . . 108.8 ?
    H441 C44 H442 . . 107.7 ?
    C44 C45 C46 . . 113.8(2) ?
    C44 C45 H451 . . 108.8 ?
    C46 C45 H451 . . 108.8 ?
    C44 C45 H452 . . 108.8 ?
    C46 C45 H452 . . 108.8 ?
    H451 C45 H452 . . 107.7 ?
    C45 C46 H461 . . 109.5 ?
    C45 C46 H462 . . 109.5 ?
    H461 C46 H462 . . 109.5 ?
    C45 C46 H463 . . 109.5 ?
    H461 C46 H463 . . 109.5 ?
    H462 C46 H463 . . 109.5 ?
loop_
    _geom_torsion_atom_site_label_1
    _geom_torsion_atom_site_label_2
    _geom_torsion_atom_site_label_3
    _geom_torsion_atom_site_label_4
    _geom_torsion_site_symmetry_1
    _geom_torsion_site_symmetry_2
    _geom_torsion_site_symmetry_3
    _geom_torsion_site_symmetry_4
    _geom_torsion
    _geom_torsion_publ_flag
    O12 C10 N20 C22 . . . . 0.51(17) ?
    C11 C10 N20 C22 . . . . -179.42(9) ?
    C10 N20 C22 C21 . . . . -113.52(11) ?
    C10 N20 C22 C23 . . . . 127.58(11) ?
    O21 C21 C22 N20 . . . . -53.20(13) ?
    N30 C21 C22 N20 . . . . 128.72(9) ?
    O21 C21 C22 C23 . . . . 65.55(14) ?
    N30 C21 C22 C23 . . . . -112.52(11) ?
    N20 C22 C23 C24 . . . . 171.82(10) ?
    C21 C22 C23 C24 . . . . 53.30(13) ?
    C22 C23 C24 C26 . . . . 64.09(15) ?
    C22 C23 C24 C25 . . . . -173.23(12) ?
    O21 C21 N30 C32 . . . . -4.26(16) ?
    C22 C21 N30 C32 . . . . 173.77(9) ?
    C21 N30 C32 C31 . . . . -141.31(10) ?
    C21 N30 C32 C33 . . . . 97.19(12) ?
    O31 C31 C32 N30 . . . . -67.62(13) ?
    N40 C31 C32 N30 . . . . 112.91(11) ?
    O31 C31 C32 C33 . . . . 54.24(13) ?
    N40 C31 C32 C33 . . . . -125.23(10) ?
    N30 C32 C33 C34 . . . . 176.58(9) ?
    C31 C32 C33 C34 . . . . 57.10(13) ?
    C32 C33 C34 C35 . . . . 59.28(13) ?
    C32 C33 C34 C36 . . . . -177.85(10) ?
    O31 C31 N40 C42 . . . . -1.75(17) ?
    C32 C31 N40 C42 . . . . 177.72(10) ?
    C31 N40 C42 C41 . . . . -63.52(15) ?
    C31 N40 C42 C43 . . . . 176.03(11) ?
    O41 C41 C42 N40 . . . . 164.16(18) ?
    O41 C41 C42 C43 . . . . -74.9(2) ?
    N40 C42 C43 C44 . . . . -63.46(16) ?
    C41 C42 C43 C44 . . . . 176.13(13) ?
    C42 C43 C44 C45 . . . . -60.78(18) ?
    C43 C44 C45 C46 . . . . -173.82(15) ?
loop_
    _geom_hbond_atom_site_label_D
    _geom_hbond_atom_site_label_H
    _geom_hbond_atom_site_label_A
    _geom_hbond_site_symmetry_A
    _geom_hbond_distance_DH
    _geom_hbond_distance_HA
    _geom_hbond_distance_DA
    _geom_hbond_angle_DHA
    _geom_hbond_publ_flag
    N20 H201 O31 2_656 0.88 2.05 2.897(3) 161.1 y
    N30 H301 O21 2_646 0.88 1.99 2.863(3) 171.0 y
    N40 H401 O12 2_656 0.88 1.96 2.827(3) 168.6 y
_iucr_refine_instructions_details
;
TITL aldehyd
CELL  0.6199 10.850    9.510   11.200  90.00  94.85  90.00
ZERR     2    0.010    0.009    0.011   0.00   0.00   0.00
REM Space group P 21
LATT -1
SYMM -X, 1/2+Y, -Z
SFAC  C  H  N O
UNIT  44 74 6 8
L.S. 10
SHEL 30 0.1
FMAP 2
PLAN 30 -2.0
LIST 4
WPDB -2
ACTA
TEMP -173
EQIV $1  1-x,y+1/2,-z+1
EQIV $2  1-x,y-1/2,-z+1
BOND $H
HTAB N20 O31_$1
HTAB N30 O21_$2
HTAB N40 O12_$1
CONF
MORE 1
WGHT    0.081000    0.153300
FVAR       0.86575
C10   1    0.261587    0.478707    0.270328    11.00000    0.01241    0.01046 =
         0.01377   -0.00230    0.00090    0.00016
C11   1    0.142530    0.533845    0.207933    11.00000    0.01338    0.02003 =
         0.02428    0.00046   -0.00282    0.00177
AFIX  33
H101  2    0.148595    0.635935    0.198058    11.00000   -1.50000
H102  2    0.073716    0.512046    0.256162    11.00000   -1.50000
H103  2    0.127996    0.489343    0.129079    11.00000   -1.50000
AFIX   0
O12   4    0.275700    0.352223    0.292478    11.00000    0.01812    0.00802 =
         0.03785   -0.00133   -0.00228   -0.00158
N20   3    0.349661    0.574723    0.299512    11.00000    0.01406    0.00628 =
         0.01205    0.00079   -0.00299    0.00059
AFIX  43
H201  2    0.333573    0.663346    0.281775    11.00000   -1.20000
AFIX   0
C21   1    0.480334    0.604941    0.484138    11.00000    0.01429    0.00616 =
         0.00827   -0.00078   -0.00162    0.00031
O21   4    0.460038    0.731265    0.498269    11.00000    0.02770    0.00507 =
         0.01195   -0.00076   -0.00237    0.00305
C22   1    0.470459    0.540135    0.358971    11.00000    0.01353    0.00602 =
         0.00820   -0.00075   -0.00193    0.00077
AFIX  13
H221  2    0.480406    0.435759    0.364798    11.00000   -1.20000
AFIX   0
C23   1    0.571507    0.602922    0.286626    11.00000    0.01504    0.01095 =
         0.01386   -0.00007    0.00198    0.00122
AFIX  23
H231  2    0.568625    0.554162    0.208342    11.00000   -1.20000
H232  2    0.551478    0.703064    0.270520    11.00000   -1.20000
AFIX   0
C24   1    0.704425    0.594139    0.345742    11.00000    0.01408    0.01812 =
         0.02669   -0.00011    0.00080    0.00193
AFIX  13
H241  2    0.706340    0.639841    0.426289    11.00000   -1.20000
AFIX   0
C25   1    0.790823    0.676482    0.269683    11.00000    0.02077    0.02956 =
         0.05911    0.01178    0.00889   -0.00228
AFIX  33
H251  2    0.760553    0.773117    0.258853    11.00000   -1.50000
H252  2    0.792695    0.631192    0.191260    11.00000   -1.50000
H253  2    0.874423    0.677748    0.310339    11.00000   -1.50000
AFIX   0
C26   1    0.750417    0.444258    0.362971    11.00000    0.01949    0.02193 =
         0.05477    0.00795    0.00121    0.00552
AFIX  33
H261  2    0.694697    0.392204    0.411414    11.00000   -1.50000
H262  2    0.833872    0.445048    0.403959    11.00000   -1.50000
H263  2    0.752393    0.398706    0.284669    11.00000   -1.50000
AFIX   0
N30   3    0.515408    0.517750    0.574661    11.00000    0.01724    0.00559 =
         0.00748   -0.00051   -0.00196    0.00062
AFIX  43
H301  2    0.523724    0.427351    0.560605    11.00000   -1.20000
AFIX   0
C31   1    0.651172    0.492180    0.754200    11.00000    0.01324    0.00724 =
         0.00917   -0.00033   -0.00147    0.00031
O31   4    0.646282    0.365319    0.777672    11.00000    0.02042    0.00619 =
         0.01802    0.00105   -0.00353   -0.00065
C32   1    0.539942    0.571555    0.696460    11.00000    0.01374    0.00648 =
         0.00772   -0.00078   -0.00152   -0.00001
AFIX  13
H321  2    0.560706    0.673830    0.692825    11.00000   -1.20000
AFIX   0
C33   1    0.427682    0.552868    0.768991    11.00000    0.01333    0.01318 =
         0.01094   -0.00129   -0.00020   -0.00115
AFIX  23
H331  2    0.403440    0.452483    0.766461    11.00000   -1.20000
H332  2    0.357809    0.607461    0.729870    11.00000   -1.20000
AFIX   0
C34   1    0.447996    0.598743    0.900391    11.00000    0.01672    0.01430 =
         0.00960   -0.00047    0.00134    0.00077
AFIX  13
H341  2    0.516659    0.540800    0.940048    11.00000   -1.20000
AFIX   0
C35   1    0.483716    0.753019    0.914692    11.00000    0.03754    0.01620 =
         0.01854   -0.00747    0.00521   -0.00370
AFIX  33
H351  2    0.495599    0.776473    1.000094    11.00000   -1.50000
H352  2    0.417770    0.811807    0.875937    11.00000   -1.50000
H353  2    0.560769    0.770082    0.877252    11.00000   -1.50000
AFIX   0
C36   1    0.331268    0.569459    0.963232    11.00000    0.02115    0.03312 =
         0.01644    0.00213    0.00649    0.00067
AFIX  33
H361  2    0.344249    0.598811    1.047229    11.00000   -1.50000
H362  2    0.312755    0.468619    0.959374    11.00000   -1.50000
H363  2    0.261822    0.622136    0.923458    11.00000   -1.50000
AFIX   0
N40   3    0.753935    0.568239    0.778789    11.00000    0.01349    0.00828 =
         0.02092    0.00300   -0.00509   -0.00130
AFIX  43
H401  2    0.755646    0.657822    0.759311    11.00000   -1.20000
AFIX   0
C41   1    0.833804    0.452322    0.962343    11.00000    0.02350    0.03244 =
         0.02730    0.01093   -0.00778   -0.00485
AFIX  43
H411  2    0.762723    0.489797    0.994919    11.00000   -1.20000
AFIX   0
O41   4    0.895735    0.369660    1.021262    11.00000    0.04226    0.05703 =
         0.05327    0.03601   -0.01196    0.00142
REM H411  2    0.986938   -0.153856    0.958686    11.00000    0.05
C42   1    0.862358    0.501038    0.837935    11.00000    0.01418    0.01627 =
         0.02421    0.00561   -0.00614   -0.00064
AFIX  13
H421  2    0.884883    0.417715    0.789844    11.00000   -1.20000
AFIX   0
C43   1    0.970944    0.603626    0.849287    11.00000    0.01701    0.02492 =
         0.02760    0.00056   -0.00393   -0.00690
AFIX  23
H431  2    1.041611    0.558294    0.896045    11.00000   -1.20000
H432  2    0.947081    0.687398    0.894482    11.00000   -1.20000
AFIX   0
C44   1    1.012423    0.651104    0.728738    11.00000    0.01809    0.02260 =
         0.03228    0.00423    0.00020   -0.00295
AFIX  23
H441  2    0.942605    0.699618    0.683341    11.00000   -1.20000
H442  2    1.080456    0.719986    0.743241    11.00000   -1.20000
AFIX   0
C45   1    1.056170    0.531941    0.652725    11.00000    0.04168    0.03206 =
         0.03943   -0.00221    0.01145   -0.00225
AFIX  23
H451  2    0.985503    0.468558    0.630697    11.00000   -1.20000
H452  2    1.119640    0.476971    0.701295    11.00000   -1.20000
AFIX   0
C46   1    1.110234    0.580682    0.538840    11.00000    0.04187    0.06106 =
         0.03556   -0.00227    0.00945   -0.00798
AFIX  33
H461  2    1.136339    0.498741    0.494284    11.00000   -1.50000
H462  2    1.181768    0.641449    0.559735    11.00000   -1.50000
H463  2    1.047438    0.633268    0.489108    11.00000   -1.50000
HKLF 4
REM  aldehyd
REM R1 =  0.0412 for   4492 Fo > 4sig(Fo)  and  0.0417 for all   4561 data
REM    244 parameters refined using      1 restraints
END
;
