# Supplementary material for: Crystal structure of N-{N-[N-acetyl-(S)-leuc­yl]-(S)-leuc­yl}norleucinal (ALLN), an inhibitor of proteasome
Source: Acta Crystallogr E Crystallogr Commun. 2015 Feb 7;71(Pt 3):254–7. doi: 10.1107/S2056989015002091 (PMC4350719; doi:10.1107/S2056989015002091)
Supplement: Supplementary file 2 [file e-71-00254-Isup2.hkl]

# 
# h,k,l, Fc-squared, Fo-squared, sigma(Fo-squared) and status flag 
# 
data_I
_shelx_title ' aldehyd' 
_shelx_refln_list_code          4 
_shelx_F_calc_maximum      136.66 
_exptl_crystal_F_000       460.00 
_reflns_d_resolution_high  0.6503 
 
loop_ 
 _symmetry_equiv_pos_as_xyz 
 'x, y, z' 
 '-x, y+1/2, -z' 
 
_cell_length_a    10.8500 
_cell_length_b     9.5100 
_cell_length_c    11.2000 
_cell_angle_alpha  90.000 
_cell_angle_beta   94.850 
_cell_angle_gamma  90.000 
 
_shelx_F_squared_multiplier     1.000 
 
loop_ 
 _refln_index_h 
 _refln_index_k 
 _refln_index_l 
 _refln_F_squared_calc 
 _refln_F_squared_meas 
 _refln_F_squared_sigma 
 _refln_observed_status 
   2   0   0     1020.25     1102.82     21.73 o 
   3   0   0      871.23      848.96     14.90 o 
   4   0   0      916.98      875.21     19.01 o 
   5   0   0     1441.86     1502.07     36.48 o 
   6   0   0      116.09      112.25      2.58 o 
   7   0   0       22.13       27.35      0.89 o 
   8   0   0      187.71      201.02      4.24 o 
   9   0   0      159.05      176.10      3.79 o 
  10   0   0      513.26      455.89      8.51 o 
  11   0   0       66.10       67.42      1.90 o 
  12   0   0        0.75        0.74      0.24 o 
  13   0   0       45.43       41.49      1.40 o 
  14   0   0        9.09        9.09      0.54 o 
  15   0   0       10.58       10.22      0.60 o 
  16   0   0       24.38       19.29      1.02 o 
   1   1   0      346.50      321.29      4.52 o 
   2   1   0      157.78      177.63      2.45 o 
   3   1   0     2921.61     3624.49     72.79 o 
   4   1   0      173.65      144.68      2.19 o 
   5   1   0      313.81      380.22      5.14 o 
   6   1   0      137.58      142.85      2.29 o 
   7   1   0      137.14      182.46      2.76 o 
   8   1   0      426.62      422.00      5.98 o 
   9   1   0      167.52      155.65      2.55 o 
  10   1   0       12.92       15.21      0.45 o 
  11   1   0        3.81        3.01      0.21 o 
  12   1   0        1.31        1.16      0.17 o 
  13   1   0       31.63       28.45      0.83 o 
  14   1   0       37.49       41.92      1.06 o 
  15   1   0        1.77        1.86      0.22 o 
  16   1   0       36.62       37.11      1.14 o 
   0   2   0    18676.76    13340.52    432.84 o 
   1   2   0      685.18      909.57     19.76 o 
   2   2   0     2719.84     3005.87     56.73 o 
   3   2   0       92.75      132.73      2.12 o 
   4   2   0      728.16      764.18     11.35 o 
   5   2   0      259.82      281.02      4.00 o 
   6   2   0      111.55      110.94      1.87 o 
   7   2   0       43.35       35.30      0.76 o 
   8   2   0      232.51      190.68      2.98 o 
   9   2   0      211.31      221.29      3.56 o 
  10   2   0      304.87      252.01      3.60 o 
  11   2   0       48.30       44.47      0.99 o 
  12   2   0       62.98       60.65      1.36 o 
  13   2   0       22.51       25.03      0.69 o 
  14   2   0        0.22        0.32      0.17 o 
  15   2   0        2.92        2.08      0.21 o 
   1   3   0      846.49      721.21      9.86 o 
   2   3   0      181.66      132.54      1.82 o 
   3   3   0      973.59      946.95     13.89 o 
   4   3   0      167.45      192.20      2.83 o 
   5   3   0     1155.36     1359.36     17.54 o 
   6   3   0      190.40      211.55      3.11 o 
   7   3   0       24.17       24.01      0.58 o 
   8   3   0      157.87      153.02      2.36 o 
   9   3   0       87.65       79.83      1.46 o 
  10   3   0       56.69       51.96      1.10 o 
  11   3   0       81.76       82.21      1.55 o 
  12   3   0       10.49       10.75      0.41 o 
  13   3   0       21.98       19.87      0.61 o 
  14   3   0       18.40       20.71      0.62 o 
  15   3   0       12.95       14.19      0.50 o 
   0   4   0     2325.34     3313.02     71.79 o 
   1   4   0     1214.88     1560.94     26.76 o 
   2   4   0      563.14      672.42      8.22 o 
   3   4   0     1366.67     1531.19     21.96 o 
   4   4   0       30.01       20.73      0.49 o 
   5   4   0      363.22      369.05      4.86 o 
   6   4   0       55.32       55.17      1.04 o 
   7   4   0       31.96       34.18      0.74 o 
   8   4   0       25.78       21.99      0.53 o 
   9   4   0       88.28       90.85      1.58 o 
  10   4   0      117.21       94.32      1.78 o 
  11   4   0       63.06       64.43      1.26 o 
  12   4   0       12.65       11.46      0.41 o 
  13   4   0       25.66       25.60      0.72 o 
  14   4   0        3.97        3.94      0.28 o 
  15   4   0       45.62       47.32      1.21 o 
   1   5   0      363.39      351.16      4.46 o 
   2   5   0       14.98       15.94      0.38 o 
   3   5   0       30.72       50.71      0.88 o 
   4   5   0      106.73      101.14      1.56 o 
   5   5   0      349.92      328.09      4.42 o 
   6   5   0       87.73       96.15      1.57 o 
   7   5   0      140.12      139.89      2.16 o 
   8   5   0      190.67      174.08      2.53 o 
   9   5   0        8.35        8.12      0.30 o 
  10   5   0        3.67        3.06      0.21 o 
  11   5   0       17.42       22.00      0.61 o 
  12   5   0       12.89       13.03      0.47 o 
  13   5   0       13.43       12.04      0.45 o 
  14   5   0       64.03       67.71      1.55 o 
  15   5   0       34.37       34.10      0.97 o 
   0   6   0      676.29      938.33     13.93 o 
   1   6   0      815.95      911.45     10.61 o 
   2   6   0      322.19      377.28      4.55 o 
   3   6   0       57.59       70.60      1.14 o 
   4   6   0      125.58      112.20      1.70 o 
   5   6   0      156.20      175.97      2.51 o 
   6   6   0       10.58        9.23      0.28 o 
   7   6   0       57.04       52.57      1.04 o 
   8   6   0       75.92       68.43      1.27 o 
   9   6   0       86.67       89.52      1.64 o 
  10   6   0       47.97       39.75      1.03 o 
  11   6   0        3.12        2.89      0.21 o 
  12   6   0       19.83       23.36      0.68 o 
  13   6   0       12.50       12.89      0.47 o 
  14   6   0       71.32       77.16      1.65 o 
  15   6   0       50.75       45.99      1.10 o 
   1   7   0        6.71       10.15      0.31 o 
   2   7   0      157.89      173.48      2.48 o 
   3   7   0      649.58      696.18      7.82 o 
   4   7   0       20.95       17.76      0.45 o 
   5   7   0      556.84      526.92      6.24 o 
   6   7   0       42.26       40.87      0.90 o 
   7   7   0       69.69       71.96      1.34 o 
   8   7   0      600.94      564.80      7.03 o 
   9   7   0       27.21       26.42      0.66 o 
  10   7   0      111.18      101.06      2.01 o 
  11   7   0       46.62       48.12      1.06 o 
  12   7   0        2.87        3.09      0.28 o 
  13   7   0       25.23       25.70      0.86 o 
  14   7   0       56.38       53.92      1.25 o 
   0   8   0      496.80      458.69      7.63 o 
   1   8   0      185.08      163.37      2.25 o 
   2   8   0      209.46      163.01      2.32 o 
   3   8   0       75.05       78.90      1.42 o 
   4   8   0        8.14        7.41      0.27 o 
   5   8   0      119.57      115.69      1.89 o 
   6   8   0       94.47       93.42      1.62 o 
   7   8   0       26.18       22.43      0.56 o 
   8   8   0       45.35       37.45      0.87 o 
   9   8   0       31.95       28.19      0.81 o 
  10   8   0       60.52       55.21      1.23 o 
  11   8   0       92.50       85.80      1.62 o 
  12   8   0       12.11       12.40      0.50 o 
  13   8   0       44.63       47.58      1.17 o 
   1   9   0       31.79       26.52      0.58 o 
   2   9   0       36.18       43.72      0.91 o 
   3   9   0      191.08      187.77      2.94 o 
   4   9   0      155.32      151.66      2.66 o 
   5   9   0      136.06      134.38      2.11 o 
   6   9   0        5.62        4.35      0.24 o 
   7   9   0       62.01       59.43      1.30 o 
   8   9   0       51.51       48.41      1.20 o 
   9   9   0       18.12       15.65      0.53 o 
  10   9   0       62.85       58.82      1.22 o 
  11   9   0        4.45        3.80      0.29 o 
  12   9   0       29.94       28.77      0.90 o 
  13   9   0       17.23       19.44      0.79 o 
   0  10   0      130.04      137.49      2.78 o 
   1  10   0        0.68        1.32      0.11 o 
   2  10   0      279.50      250.28      3.27 o 
   3  10   0      178.11      166.85      2.56 o 
   4  10   0       59.13       57.44      1.11 o 
   5  10   0       10.21        8.77      0.36 o 
   6  10   0        5.60        5.91      0.28 o 
   7  10   0       17.46       18.35      0.57 o 
   8  10   0       16.72       18.49      0.58 o 
   9  10   0       59.48       58.82      1.38 o 
  10  10   0       24.42       25.70      0.72 o 
  11  10   0       48.80       54.83      1.34 o 
  12  10   0       23.00       23.35      0.86 o 
   1  11   0       28.23       26.17      0.62 o 
   2  11   0       13.55       17.05      0.49 o 
   3  11   0       17.02       17.97      0.50 o 
   4  11   0       21.72       19.06      0.58 o 
   5  11   0       71.30       72.01      1.30 o 
   6  11   0       69.73       72.60      1.37 o 
   7  11   0       28.54       28.86      0.83 o 
   8  11   0       30.43       34.34      0.98 o 
   9  11   0        1.31        0.79      0.27 o 
  10  11   0       18.88       17.83      0.66 o 
   1  12   0       12.84        8.24      0.29 o 
   2  12   0       10.89        7.36      0.24 o 
   3  12   0       25.11       24.40      0.58 o 
   4  12   0       10.26       10.92      0.41 o 
   5  12   0       30.56       32.11      0.89 o 
   6  12   0       18.52       20.45      0.67 o 
   7  12   0        1.31        0.96      0.24 o 
   8  12   0        3.65        5.02      0.39 o 
   9  12   0       61.44       61.73      1.27 o 
   3  13   0        4.64        2.50      0.19 o 
   4  13   0       21.10       18.39      0.50 o 
   5  13   0        3.05        2.35      0.25 o 
   6  13   0       26.96       25.94      0.80 o 
   7  13   0        1.01        0.55      0.59 o 
 -16   0   1       16.68       10.67      0.60 o 
 -15   0   1        1.35        1.19      0.37 o 
 -14   0   1       50.21       54.63      1.68 o 
 -13   0   1        0.68        1.17      0.26 o 
 -12   0   1       34.89       34.34      1.19 o 
 -11   0   1       88.11       73.34      1.98 o 
 -10   0   1      273.60      245.65      5.28 o 
  -9   0   1     1597.12     1521.32     24.14 o 
  -8   0   1      112.87      115.52      3.37 o 
  -7   0   1       34.57       36.19      1.14 o 
  -6   0   1       14.54       17.18      0.59 o 
  -5   0   1      116.51      121.63      2.69 o 
  -4   0   1      232.86      187.56      3.95 o 
  -3   0   1        4.11       21.69      0.64 o 
  -2   0   1     1038.93      974.02     16.18 o 
  -1   0   1     5527.17     5917.34    149.42 o 
   0   0   1      263.36      379.46     10.31 o 
   1   0   1        3.18       11.74      0.41 o 
   2   0   1      116.81      129.51      2.53 o 
   3   0   1      482.38      514.05      8.98 o 
   4   0   1     3303.57     2763.65     53.50 o 
   5   0   1     1435.43     1566.68     37.20 o 
   6   0   1       89.56       83.66      2.22 o 
   7   0   1       14.64       16.46      0.68 o 
   8   0   1       29.15       27.54      1.00 o 
   9   0   1      900.38      792.72     13.89 o 
  10   0   1      113.32       90.12      2.33 o 
  11   0   1        0.93       -0.24      0.24 o 
  12   0   1       18.29       15.06      0.72 o 
  13   0   1       18.43       19.82      0.77 o 
  14   0   1       76.09       76.80      2.14 o 
  15   0   1       53.82       61.74      1.99 o 
 -16   1   1       14.50       13.94      0.54 o 
 -15   1   1       27.19       28.18      0.79 o 
 -14   1   1       26.01       26.99      0.79 o 
 -13   1   1        3.82        3.63      0.26 o 
 -12   1   1       17.74       18.13      0.60 o 
 -11   1   1       31.24       26.62      0.69 o 
 -10   1   1        5.78        3.38      0.20 o 
  -9   1   1      139.86      129.09      2.12 o 
  -8   1   1       59.45       63.77      1.27 o 
  -7   1   1       65.26       71.08      1.29 o 
  -6   1   1      263.01      255.36      3.79 o 
  -5   1   1      610.61      567.46      7.18 o 
  -4   1   1     1736.58     1543.31     22.79 o 
  -3   1   1      152.36      154.81      2.31 o 
  -2   1   1      504.67      440.60      5.44 o 
  -1   1   1      713.94      641.76      9.02 o 
   0   1   1      722.02      703.50     12.02 o 
   1   1   1      321.66      293.96      3.75 o 
   2   1   1     8637.17     6609.56    164.35 o 
   3   1   1      971.69     1026.40     12.91 o 
   4   1   1      655.02      661.21      7.95 o 
   5   1   1       75.54       89.67      1.52 o 
   6   1   1      191.91      193.68      2.96 o 
   7   1   1      509.69      501.77      6.44 o 
   8   1   1        9.92        6.40      0.26 o 
   9   1   1      211.70      209.05      3.18 o 
  10   1   1       97.08       82.89      1.57 o 
  11   1   1       23.77       26.58      0.73 o 
  12   1   1        6.77        7.12      0.32 o 
  13   1   1       17.98       18.80      0.58 o 
  14   1   1       45.95       46.24      1.15 o 
  15   1   1        1.78        2.06      0.23 o 
 -16   2   1       23.69       23.12      1.17 o 
 -15   2   1       43.29       44.33      1.12 o 
 -14   2   1       16.88       16.95      0.54 o 
 -13   2   1       83.76       87.45      1.72 o 
 -12   2   1       70.74       72.19      1.53 o 
 -11   2   1       23.83       20.53      0.57 o 
 -10   2   1      179.42      165.84      2.68 o 
  -9   2   1      897.63      877.43     10.61 o 
  -8   2   1      483.14      473.49      6.28 o 
  -7   2   1      303.13      307.13      4.40 o 
  -6   2   1       17.09       27.68      0.71 o 
  -5   2   1      232.74      203.89      2.98 o 
  -4   2   1      780.16      741.58      9.98 o 
  -3   2   1      379.47      413.21      5.14 o 
  -2   2   1      118.41      121.96      1.76 o 
  -1   2   1     2498.40     2901.92     52.45 o 
   0   2   1      942.93      972.73     17.61 o 
   1   2   1      690.21      945.03     15.86 o 
   2   2   1     2432.99     3152.75     59.10 o 
   3   2   1      741.98      658.03      9.30 o 
   4   2   1      307.01      307.18      4.08 o 
   5   2   1      811.03      867.03     10.77 o 
   6   2   1       78.07       99.85      1.74 o 
   7   2   1      103.61      115.95      1.93 o 
   8   2   1       22.15       21.25      0.55 o 
   9   2   1      395.65      351.68      4.86 o 
  10   2   1       46.90       42.69      0.95 o 
  11   2   1        5.34        7.08      0.31 o 
  12   2   1      129.96      128.74      2.31 o 
  13   2   1       86.36       90.97      1.81 o 
  14   2   1       21.47       21.66      0.66 o 
  15   2   1       54.69       56.85      1.41 o 
 -15   3   1        2.51        2.17      0.26 o 
 -14   3   1       31.01       31.67      0.83 o 
 -13   3   1       13.94       14.11      0.50 o 
 -12   3   1       22.68       25.55      0.73 o 
 -11   3   1       15.44       11.63      0.39 o 
 -10   3   1       18.94       12.53      0.40 o 
  -9   3   1       23.56       18.37      0.51 o 
  -8   3   1      231.27      220.89      3.20 o 
  -7   3   1      199.76      223.53      3.31 o 
  -6   3   1     1169.23     1315.97     16.61 o 
  -5   3   1        2.41        6.30      0.21 o 
  -4   3   1      675.07      771.43     10.29 o 
  -3   3   1       32.55       30.58      0.60 o 
  -2   3   1      444.99      399.83      5.44 o 
  -1   3   1      771.33      884.20     13.80 o 
   0   3   1      405.12      390.77      5.71 o 
   1   3   1      179.36      176.45      2.32 o 
   2   3   1      134.38      162.29      2.29 o 
   3   3   1      524.70      619.61      8.15 o 
   4   3   1     1643.44     1860.07     29.38 o 
   5   3   1      196.55      223.36      3.22 o 
   6   3   1       62.80       74.43      1.34 o 
   7   3   1        4.09        1.60      0.13 o 
   8   3   1       14.86       12.07      0.38 o 
   9   3   1       93.61       84.29      1.38 o 
  10   3   1       47.27       41.86      0.87 o 
  11   3   1      101.04      105.18      1.81 o 
  12   3   1       13.22       12.74      0.43 o 
  13   3   1      100.46      102.58      2.06 o 
  14   3   1      241.87      252.71      4.18 o 
  15   3   1       19.94       23.58      0.66 o 
 -15   4   1       15.33       18.15      0.62 o 
 -14   4   1       25.55       28.78      0.81 o 
 -13   4   1       13.83       12.96      0.47 o 
 -12   4   1        0.02        0.17      0.15 o 
 -11   4   1       23.49       21.96      0.64 o 
 -10   4   1      149.34      146.25      2.40 o 
  -9   4   1      671.11      656.23      8.18 o 
  -8   4   1      122.79      125.32      2.08 o 
  -7   4   1       27.91       27.07      0.59 o 
  -6   4   1       40.80       44.18      0.90 o 
  -5   4   1       58.29       68.54      1.21 o 
  -4   4   1      206.53      227.45      3.34 o 
  -3   4   1       80.45      107.14      1.70 o 
  -2   4   1       54.47       69.37      1.13 o 
  -1   4   1      312.56      404.23      5.43 o 
   0   4   1       79.20      100.07      1.47 o 
   1   4   1      629.40      633.86      8.73 o 
   2   4   1      637.93      730.81      9.55 o 
   3   4   1      576.65      589.60      7.58 o 
   4   4   1      170.50      171.80      2.49 o 
   5   4   1       32.99       44.79      0.88 o 
   6   4   1      354.14      332.81      4.38 o 
   7   4   1       18.82       16.98      0.46 o 
   8   4   1       78.99       70.75      1.26 o 
   9   4   1      147.29      134.74      2.19 o 
  10   4   1        1.04        1.55      0.17 o 
  11   4   1       43.70       43.71      0.97 o 
  12   4   1       36.24       38.31      0.94 o 
  13   4   1       18.07       20.73      0.60 o 
  14   4   1       22.24       22.17      0.61 o 
  15   4   1        3.11        2.25      0.29 o 
 -15   5   1        4.14        3.71      0.29 o 
 -14   5   1       29.56       29.11      0.73 o 
 -13   5   1        8.21        9.27      0.38 o 
 -12   5   1        4.07        4.48      0.27 o 
 -11   5   1       24.59       22.88      0.67 o 
 -10   5   1       22.82       20.37      0.55 o 
  -9   5   1        3.45        3.30      0.20 o 
  -8   5   1       43.29       43.95      0.89 o 
  -7   5   1       33.65       31.81      0.73 o 
  -6   5   1      156.05      165.45      2.56 o 
  -5   5   1      143.10      153.66      2.35 o 
  -4   5   1       45.39       53.30      0.96 o 
  -3   5   1      245.05      232.39      3.16 o 
  -2   5   1      143.73      130.72      1.85 o 
  -1   5   1      470.01      520.36      7.18 o 
   0   5   1      116.99      127.08      1.75 o 
   1   5   1       27.98       21.13      0.47 o 
   2   5   1      117.52      120.08      1.75 o 
   3   5   1       27.72       40.47      0.72 o 
   4   5   1      330.69      377.39      4.86 o 
   5   5   1      179.73      190.63      2.79 o 
   6   5   1      240.08      260.29      3.70 o 
   7   5   1      363.91      361.44      4.76 o 
   8   5   1       45.68       47.39      0.98 o 
   9   5   1       69.59       70.86      1.29 o 
  10   5   1       51.51       51.75      1.12 o 
  11   5   1       80.03       79.49      1.48 o 
  12   5   1       60.40       64.10      1.25 o 
  13   5   1      112.73      123.86      2.17 o 
  14   5   1      140.79      146.36      2.56 o 
  15   5   1       64.88       62.74      1.42 o 
 -15   6   1       13.31       13.35      0.54 o 
 -14   6   1       25.78       25.39      0.72 o 
 -13   6   1       13.39       14.98      0.51 o 
 -12   6   1       13.82       16.19      0.53 o 
 -11   6   1       15.15       13.05      0.48 o 
 -10   6   1       10.21        7.87      0.35 o 
  -9   6   1      161.00      151.52      2.43 o 
  -8   6   1       60.46       57.76      1.07 o 
  -7   6   1        1.34        0.94      0.13 o 
  -6   6   1      507.07      463.84      6.06 o 
  -5   6   1       40.80       33.94      0.73 o 
  -4   6   1       90.01       85.39      1.43 o 
  -3   6   1       35.74       43.73      0.78 o 
  -2   6   1      529.69      593.97      7.80 o 
  -1   6   1      728.31      852.72     11.09 o 
   0   6   1       32.46       48.32      0.84 o 
   1   6   1      196.83      218.05      2.87 o 
   2   6   1       48.91       65.12      1.08 o 
   3   6   1      133.02      144.32      2.08 o 
   4   6   1      117.47      104.86      1.59 o 
   5   6   1        1.56        2.32      0.14 o 
   6   6   1      144.11      139.45      2.21 o 
   7   6   1       52.82       41.35      0.81 o 
   8   6   1      126.49      117.73      1.94 o 
   9   6   1       72.16       64.81      1.29 o 
  10   6   1       61.90       59.80      1.28 o 
  11   6   1       52.92       48.93      1.08 o 
  12   6   1       59.43       64.08      1.43 o 
  13   6   1       48.08       50.07      1.12 o 
  14   6   1       22.75       20.41      0.65 o 
  15   6   1       13.16       11.25      0.51 o 
 -14   7   1       45.41       45.63      1.08 o 
 -13   7   1        0.31        0.25      0.22 o 
 -12   7   1       24.80       24.94      0.74 o 
 -11   7   1       17.52       15.53      0.54 o 
 -10   7   1       36.52       33.12      0.83 o 
  -9   7   1       50.00       47.26      0.96 o 
  -8   7   1        3.81        3.04      0.21 o 
  -7   7   1      136.96      137.35      2.25 o 
  -6   7   1      425.15      432.58      5.40 o 
  -5   7   1       33.14       37.49      0.72 o 
  -4   7   1      503.67      531.75      6.12 o 
  -3   7   1      336.42      323.06      4.00 o 
  -2   7   1       28.22       32.81      0.65 o 
  -1   7   1       96.10      101.06      1.53 o 
   0   7   1       36.30       40.28      0.71 o 
   1   7   1       38.44       43.63      0.81 o 
   2   7   1       80.72       75.73      1.25 o 
   3   7   1      162.82      153.68      2.17 o 
   4   7   1      128.62      129.12      1.99 o 
   5   7   1        1.96        1.06      0.13 o 
   6   7   1      459.36      466.86      5.83 o 
   7   7   1      204.53      202.14      3.11 o 
   8   7   1       56.13       58.83      1.19 o 
   9   7   1       42.43       42.57      0.94 o 
  10   7   1        8.49        8.78      0.37 o 
  11   7   1       14.35       13.84      0.47 o 
  12   7   1       64.62       64.56      1.30 o 
  13   7   1       86.08       84.70      1.68 o 
  14   7   1       73.77       76.95      1.49 o 
 -13   8   1       21.93       24.67      0.74 o 
 -12   8   1      110.74      111.90      2.20 o 
 -11   8   1        8.63        8.48      0.39 o 
 -10   8   1        9.72        8.57      0.39 o 
  -9   8   1       30.71       28.46      0.73 o 
  -8   8   1       44.39       42.79      0.98 o 
  -7   8   1       30.12       26.33      0.68 o 
  -6   8   1      181.50      162.74      2.56 o 
  -5   8   1       92.51       90.51      1.60 o 
  -4   8   1       98.41       99.32      1.62 o 
  -3   8   1       25.11       30.11      0.69 o 
  -2   8   1        5.16        4.23      0.17 o 
  -1   8   1      356.49      343.05      4.11 o 
   0   8   1        3.40        3.21      0.14 o 
   1   8   1       20.89       18.24      0.42 o 
   2   8   1       31.40       22.82      0.46 o 
   3   8   1       63.64       72.45      1.26 o 
   4   8   1      195.34      192.19      2.78 o 
   5   8   1       29.65       25.40      0.55 o 
   6   8   1      102.15       93.79      1.69 o 
   7   8   1        8.15        5.68      0.27 o 
   8   8   1        7.12        5.72      0.28 o 
   9   8   1       40.24       37.76      0.97 o 
  10   8   1       13.97       12.38      0.46 o 
  11   8   1        6.97        6.72      0.37 o 
  12   8   1       97.73       96.94      1.97 o 
  13   8   1       14.40       15.54      0.55 o 
 -13   9   1       14.66       14.51      0.59 o 
 -12   9   1       13.42       15.47      0.57 o 
 -11   9   1        3.39        4.16      0.28 o 
 -10   9   1       44.32       45.50      1.06 o 
  -9   9   1       37.00       36.01      0.92 o 
  -8   9   1       73.86       71.16      1.34 o 
  -7   9   1       85.20       81.04      1.60 o 
  -6   9   1      129.26      131.15      2.20 o 
  -5   9   1       76.32       73.50      1.40 o 
  -4   9   1      120.28      117.03      1.97 o 
  -3   9   1       12.53       10.01      0.30 o 
  -2   9   1       23.35       22.32      0.55 o 
  -1   9   1       17.89       14.23      0.32 o 
   0   9   1       21.54       18.20      0.40 o 
   1   9   1       13.64       13.91      0.34 o 
   2   9   1       85.77       82.82      1.36 o 
   3   9   1       47.95       48.95      0.89 o 
   4   9   1       72.67       69.42      1.24 o 
   5   9   1        1.96        1.68      0.16 o 
   6   9   1       77.87       75.74      1.40 o 
   7   9   1      103.42      100.37      1.84 o 
   8   9   1        3.24        3.10      0.24 o 
   9   9   1       87.45       86.07      1.63 o 
  10   9   1       84.99       82.53      1.69 o 
  11   9   1        3.96        3.40      0.30 o 
  12   9   1       34.09       35.37      0.99 o 
 -12  10   1       77.61       81.03      1.97 o 
 -11  10   1       71.02       71.66      1.71 o 
 -10  10   1       10.68       11.32      0.47 o 
  -9  10   1      106.67      112.03      1.99 o 
  -8  10   1       13.50       14.05      0.53 o 
  -7  10   1       62.89       63.18      1.35 o 
  -6  10   1       44.01       46.03      1.08 o 
  -5  10   1        8.95        8.72      0.37 o 
  -4  10   1      136.84      139.76      2.20 o 
  -3  10   1       99.64       94.81      1.75 o 
  -2  10   1       23.88       25.42      0.58 o 
  -1  10   1        1.97        2.53      0.22 o 
   0  10   1       98.38      100.33      2.48 o 
   1  10   1      325.58      318.08      5.74 o 
   2  10   1      322.15      308.44      4.20 o 
   3  10   1        9.35        7.19      0.29 o 
   4  10   1        1.34        1.36      0.15 o 
   5  10   1       77.14       77.68      1.66 o 
   6  10   1      146.73      148.94      2.41 o 
   7  10   1       12.89       12.55      0.44 o 
   8  10   1       17.53       16.34      0.56 o 
   9  10   1       51.43       49.84      1.13 o 
  10  10   1      114.89      124.34      2.60 o 
  11  10   1       94.87       96.90      1.93 o 
  12  10   1       53.04       50.31      1.30 o 
 -10  11   1       57.63       58.46      1.49 o 
  -9  11   1       12.69       14.53      0.55 o 
  -8  11   1        5.78        6.19      0.35 o 
  -7  11   1      176.25      192.15      3.27 o 
  -6  11   1       19.20       18.11      0.60 o 
  -5  11   1        1.22        1.26      0.17 o 
  -4  11   1       28.89       29.43      0.77 o 
  -3  11   1       10.69       10.58      0.34 o 
  -2  11   1        9.56        9.38      0.51 o 
  -1  11   1       50.93       54.29      1.62 o 
   0  11   1       73.70       76.20      1.93 o 
   1  11   1       15.48       14.76      0.68 o 
   2  11   1       22.79       26.22      0.93 o 
   3  11   1      122.73      115.64      2.10 o 
   4  11   1       61.72       60.53      1.32 o 
   5  11   1      121.09      125.62      2.17 o 
   6  11   1       57.51       61.32      1.27 o 
   7  11   1       19.40       18.87      0.59 o 
   8  11   1       70.95       72.67      1.54 o 
   9  11   1       11.31       11.94      0.53 o 
  10  11   1        1.00        0.69      0.25 o 
  -9  12   1       17.28       16.83      0.69 o 
  -8  12   1        3.43        3.75      0.37 o 
  -7  12   1       44.57       48.15      1.22 o 
  -6  12   1        0.50        0.42      0.20 o 
  -5  12   1        1.11        1.04      0.19 o 
  -4  12   1       21.24       19.90      0.48 o 
  -3  12   1        9.25        9.61      0.54 o 
  -2  12   1       29.88       31.30      1.06 o 
  -1  12   1        8.99       10.22      0.45 o 
   0  12   1        1.61        1.55      0.21 o 
   1  12   1       59.46       64.73      1.74 o 
   2  12   1       17.27       16.07      0.64 o 
   3  12   1       14.31       14.53      0.73 o 
   4  12   1       49.79       48.11      1.19 o 
   5  12   1       84.56       94.80      1.91 o 
   6  12   1        4.63        4.36      0.32 o 
   7  12   1        4.24        3.95      0.33 o 
   8  12   1       68.40       67.58      1.56 o 
   9  12   1       31.23       30.57      0.85 o 
  -7  13   1       42.92       44.38      1.32 o 
  -6  13   1       18.04       21.88      0.63 o 
  -5  13   1        2.19        2.75      0.39 o 
  -4  13   1       17.28       16.99      0.80 o 
  -3  13   1       42.06       41.88      1.31 o 
  -2  13   1       14.85       14.15      0.73 o 
  -1  13   1        9.08        9.19      0.51 o 
   0  13   1       43.56       43.85      1.14 o 
   1  13   1        0.58        0.46      0.21 o 
   2  13   1       39.00       39.95      1.20 o 
   3  13   1       42.63       43.08      1.57 o 
   4  13   1        1.23        0.86      0.35 o 
   5  13   1       28.88       28.89      1.28 o 
   6  13   1       62.70       60.56      1.42 o 
   7  13   1       23.93       20.95      0.94 o 
  -3  14   1       61.48       22.08      1.64 o 
   3  14   1        9.01        3.62      0.93 o 
 -16   0   2        0.51       -0.12      0.33 o 
 -15   0   2        8.41        7.44      0.53 o 
 -14   0   2       57.78       61.83      2.01 o 
 -13   0   2       14.88       15.11      0.77 o 
 -12   0   2        2.90        2.80      0.33 o 
 -11   0   2       73.60       65.02      1.98 o 
 -10   0   2      871.12      770.99     14.02 o 
  -9   0   2       46.67       64.71      1.90 o 
  -8   0   2      228.65      234.90      5.23 o 
  -7   0   2      534.58      619.92     13.54 o 
  -6   0   2     1072.75     1082.76     21.80 o 
  -5   0   2     2397.11     2539.90     49.97 o 
  -4   0   2      344.54      469.65      8.77 o 
  -3   0   2     4378.92     4532.30    124.83 o 
  -2   0   2    10294.73    11836.78    312.09 o 
  -1   0   2      794.18      788.40     14.20 o 
   0   0   2     4942.23     4925.87    132.82 o 
   1   0   2      835.06      698.75     11.53 o 
   2   0   2        1.53        3.72      0.20 o 
   3   0   2     1727.38     1332.70     24.60 o 
   4   0   2      433.24      497.21      8.87 o 
   5   0   2      238.27      201.44      4.22 o 
   6   0   2        0.97       -0.01      0.13 o 
   7   0   2        2.13        4.89      0.30 o 
   8   0   2      759.10      745.96     12.91 o 
   9   0   2        9.72        9.38      0.47 o 
  10   0   2       19.97       15.06      0.71 o 
  11   0   2        0.34        0.91      0.25 o 
  12   0   2        1.34        1.04      0.24 o 
  13   0   2      151.53      142.28      3.90 o 
  14   0   2      332.09      341.43      7.36 o 
  15   0   2        1.24        1.30      0.29 o 
 -16   1   2        5.67        4.57      0.34 o 
 -15   1   2       34.49       39.09      0.94 o 
 -14   1   2        2.45        3.26      0.24 o 
 -13   1   2        6.77        7.18      0.36 o 
 -12   1   2       13.42       14.27      0.49 o 
 -11   1   2       22.82       23.53      0.67 o 
 -10   1   2       10.14        9.58      0.35 o 
  -9   1   2       43.47       42.23      0.94 o 
  -8   1   2      384.25      393.20      5.32 o 
  -7   1   2      224.71      255.87      3.72 o 
  -6   1   2      447.71      481.20      6.43 o 
  -5   1   2      869.36      969.45     12.39 o 
  -4   1   2      284.29      310.08      4.19 o 
  -3   1   2      221.12      250.11      3.39 o 
  -2   1   2     4024.99     3852.19     67.71 o 
  -1   1   2      506.01      398.03      5.20 o 
   0   1   2     3124.89     3279.72     57.05 o 
   1   1   2     3549.60     4061.60     57.92 o 
   2   1   2      104.11      103.99      1.55 o 
   3   1   2      223.91      246.72      3.28 o 
   4   1   2      762.61      835.12     11.82 o 
   5   1   2     1101.33     1235.20     18.89 o 
   6   1   2      676.36      651.75      8.13 o 
   7   1   2       21.50       29.68      0.72 o 
   8   1   2      290.84      305.97      4.27 o 
   9   1   2       13.82       11.13      0.36 o 
  10   1   2      266.35      237.24      3.74 o 
  11   1   2       71.97       68.23      1.40 o 
  12   1   2        3.31        3.59      0.25 o 
  13   1   2        4.09        5.47      0.29 o 
  14   1   2        2.64        2.79      0.23 o 
  15   1   2        2.80        2.09      0.22 o 
 -16   2   2        8.29        6.59      0.53 o 
 -15   2   2       50.60       52.19      1.14 o 
 -14   2   2        1.01        0.94      0.21 o 
 -13   2   2       22.02       23.57      0.70 o 
 -12   2   2        4.51        4.25      0.26 o 
 -11   2   2      130.87      122.83      2.23 o 
 -10   2   2      389.25      355.31      5.47 o 
  -9   2   2      242.39      264.52      3.86 o 
  -8   2   2      551.83      542.20      7.15 o 
  -7   2   2      470.72      547.11      6.94 o 
  -6   2   2      196.40      213.78      3.15 o 
  -5   2   2      235.03      320.15      4.32 o 
  -4   2   2      495.15      566.96      7.03 o 
  -3   2   2       48.18       22.16      0.50 o 
  -2   2   2      546.27      561.99      7.26 o 
  -1   2   2     2196.44     2032.19     46.24 o 
   0   2   2     1823.58     2365.07     33.54 o 
   1   2   2      789.23      852.20     11.11 o 
   2   2   2     2522.51     2856.60     45.64 o 
   3   2   2      368.71      472.28      6.10 o 
   4   2   2      258.73      289.04      4.04 o 
   5   2   2      630.23      723.70      8.87 o 
   6   2   2      120.72      113.92      1.86 o 
   7   2   2       15.92       10.92      0.34 o 
   8   2   2      385.34      378.80      5.08 o 
   9   2   2       42.64       43.30      0.92 o 
  10   2   2      147.63      131.17      2.33 o 
  11   2   2       18.93       16.33      0.51 o 
  12   2   2       18.76       21.55      0.61 o 
  13   2   2       21.99       24.08      0.64 o 
  14   2   2       18.00       19.52      0.56 o 
  15   2   2        5.48        6.04      0.32 o 
 -16   3   2       10.01        8.56      1.45 o 
 -15   3   2       65.75       78.91      1.64 o 
 -14   3   2        4.01        5.00      0.29 o 
 -13   3   2       50.85       54.93      1.24 o 
 -12   3   2       56.88       54.18      1.29 o 
 -11   3   2        8.26        8.89      0.37 o 
 -10   3   2        1.00        1.71      0.16 o 
  -9   3   2       18.81       18.11      0.46 o 
  -8   3   2       67.75       61.92      1.22 o 
  -7   3   2       21.94       28.14      0.65 o 
  -6   3   2      113.03      103.81      1.80 o 
  -5   3   2      212.05      248.11      3.56 o 
  -4   3   2      332.53      352.39      4.66 o 
  -3   3   2      309.81      339.42      4.32 o 
  -2   3   2      463.81      407.30      5.96 o 
  -1   3   2      156.04      115.86      1.87 o 
   0   3   2       76.07       82.94      1.66 o 
   1   3   2      578.60      606.11      7.63 o 
   2   3   2      278.93      279.42      3.36 o 
   3   3   2      694.13      792.57      8.97 o 
   4   3   2      938.63     1061.33     13.37 o 
   5   3   2      239.02      262.05      3.68 o 
   6   3   2      117.78      102.87      1.63 o 
   7   3   2      268.33      277.62      3.91 o 
   8   3   2      140.00      139.53      2.21 o 
   9   3   2      142.19      150.80      2.40 o 
  10   3   2       29.41       25.63      0.72 o 
  11   3   2        5.83        8.21      0.32 o 
  12   3   2        6.27        7.53      0.34 o 
  13   3   2       65.66       73.19      1.50 o 
  14   3   2       23.24       23.83      0.68 o 
  15   3   2       11.99       11.76      0.50 o 
 -15   4   2       50.37       50.88      1.20 o 
 -14   4   2        5.03        6.73      0.36 o 
 -13   4   2       49.16       55.70      1.20 o 
 -12   4   2        4.43        4.42      0.26 o 
 -11   4   2        7.47        6.25      0.28 o 
 -10   4   2      299.52      273.04      4.18 o 
  -9   4   2       11.01       18.34      0.51 o 
  -8   4   2      208.26      200.67      3.08 o 
  -7   4   2      290.17      312.85      4.32 o 
  -6   4   2      141.39      148.17      2.36 o 
  -5   4   2       77.96       80.75      1.40 o 
  -4   4   2      438.88      443.84      5.48 o 
  -3   4   2       66.54       68.40      1.11 o 
  -2   4   2      559.19      659.18      8.73 o 
  -1   4   2      421.69      461.40      5.82 o 
   0   4   2      488.13      693.18     11.95 o 
   1   4   2     1365.50     1508.54     22.81 o 
   2   4   2      152.98      128.21      1.84 o 
   3   4   2       29.53       45.84      0.85 o 
   4   4   2      510.31      530.87      6.32 o 
   5   4   2      226.56      214.63      2.91 o 
   6   4   2      129.71      132.62      2.08 o 
   7   4   2       75.13       86.10      1.40 o 
   8   4   2       51.07       44.17      0.90 o 
   9   4   2       75.16       73.89      1.34 o 
  10   4   2       53.85       49.59      1.04 o 
  11   4   2      159.81      162.77      2.76 o 
  12   4   2        1.62        1.44      0.19 o 
  13   4   2       45.82       48.73      1.16 o 
  14   4   2       18.37       20.79      0.63 o 
  15   4   2       14.72       16.04      0.60 o 
 -15   5   2       60.03       61.09      1.37 o 
 -14   5   2       42.77       49.27      1.17 o 
 -13   5   2       42.51       45.31      1.09 o 
 -12   5   2        3.76        4.68      0.28 o 
 -11   5   2        4.18        4.35      0.26 o 
 -10   5   2       16.93       18.06      0.54 o 
  -9   5   2      147.67      139.92      2.37 o 
  -8   5   2       19.67       30.24      0.68 o 
  -7   5   2       37.49       30.81      0.62 o 
  -6   5   2       94.51       91.37      1.54 o 
  -5   5   2      179.09      182.33      2.79 o 
  -4   5   2       67.94       50.02      0.92 o 
  -3   5   2      126.67      119.32      1.81 o 
  -2   5   2       75.45       78.97      1.22 o 
  -1   5   2      199.79      201.80      4.32 o 
   0   5   2      489.92      559.97      9.79 o 
   1   5   2      584.73      696.93      9.38 o 
   2   5   2      210.40      227.84      2.98 o 
   3   5   2      188.33      213.56      2.86 o 
   4   5   2      182.84      186.28      2.48 o 
   5   5   2      243.38      240.89      3.32 o 
   6   5   2      119.08      110.90      1.84 o 
   7   5   2       78.92       71.56      1.25 o 
   8   5   2       84.65       73.25      1.27 o 
   9   5   2       69.45       65.94      1.23 o 
  10   5   2       19.43       22.56      0.63 o 
  11   5   2       22.10       20.20      0.55 o 
  12   5   2       12.88       13.94      0.47 o 
  13   5   2      133.16      137.03      2.37 o 
  14   5   2       10.89       10.40      0.42 o 
  15   5   2       51.56       47.62      1.20 o 
 -15   6   2       44.34       38.68      0.99 o 
 -14   6   2       20.62       22.27      0.76 o 
 -13   6   2       40.76       49.72      1.11 o 
 -12   6   2        0.56        0.61      0.19 o 
 -11   6   2       44.81       45.78      0.98 o 
 -10   6   2       57.05       44.98      0.99 o 
  -9   6   2       12.50       14.79      0.43 o 
  -8   6   2      161.80      153.62      2.40 o 
  -7   6   2       59.28       59.71      1.18 o 
  -6   6   2      107.07      109.38      1.75 o 
  -5   6   2       74.18       66.68      1.20 o 
  -4   6   2       97.25      104.12      1.71 o 
  -3   6   2      190.14      188.96      2.66 o 
  -2   6   2      128.59      164.69      2.29 o 
  -1   6   2        6.38        3.64      0.25 o 
   0   6   2      472.02      466.31      8.35 o 
   1   6   2      127.64      145.00      3.40 o 
   2   6   2       24.68       33.94      0.64 o 
   3   6   2      167.53      144.00      2.08 o 
   4   6   2       24.36       30.90      0.63 o 
   5   6   2      190.99      200.73      2.84 o 
   6   6   2      162.21      165.65      2.43 o 
   7   6   2       51.33       50.22      0.96 o 
   8   6   2       22.76       24.50      0.59 o 
   9   6   2       60.51       63.77      1.24 o 
  10   6   2       21.15       20.31      0.58 o 
  11   6   2       13.57       16.45      0.48 o 
  12   6   2       13.94       15.31      0.56 o 
  13   6   2       42.85       42.40      1.08 o 
  14   6   2       19.35       21.97      0.69 o 
 -14   7   2        1.58        1.07      0.23 o 
 -13   7   2       35.24       35.18      0.92 o 
 -12   7   2       16.55       15.49      0.50 o 
 -11   7   2       29.51       30.86      0.80 o 
 -10   7   2        5.42        4.17      0.25 o 
  -9   7   2       14.67       15.92      0.51 o 
  -8   7   2       16.05       13.58      0.43 o 
  -7   7   2      181.43      170.16      2.60 o 
  -6   7   2      357.14      334.15      4.51 o 
  -5   7   2      648.01      635.90      7.59 o 
  -4   7   2       17.67       10.81      0.30 o 
  -3   7   2      330.80      312.45      4.07 o 
  -2   7   2       65.50       76.02      1.22 o 
  -1   7   2       17.30       16.94      0.64 o 
   0   7   2      415.43      395.48      7.28 o 
   1   7   2       85.61      101.08      2.50 o 
   2   7   2      124.53      127.49      1.82 o 
   3   7   2      471.32      459.60      5.46 o 
   4   7   2      234.02      230.00      3.14 o 
   5   7   2      675.45      638.87      7.36 o 
   6   7   2      462.33      443.64      5.71 o 
   7   7   2       21.63       23.44      0.61 o 
   8   7   2       16.50       14.81      0.46 o 
   9   7   2       50.48       49.62      1.15 o 
  10   7   2       25.85       23.55      0.68 o 
  11   7   2       82.40       81.25      1.64 o 
  12   7   2       63.38       68.22      1.44 o 
  13   7   2       48.41       51.72      1.25 o 
  14   7   2       13.57       11.81      0.49 o 
 -13   8   2      124.38      129.31      2.33 o 
 -12   8   2       16.89       17.10      0.56 o 
 -11   8   2        8.39        9.00      0.40 o 
 -10   8   2       46.77       43.56      1.01 o 
  -9   8   2       31.45       28.13      0.76 o 
  -8   8   2       15.82       17.24      0.54 o 
  -7   8   2       19.51       19.41      0.57 o 
  -6   8   2       44.83       45.22      0.94 o 
  -5   8   2       92.06       82.78      1.35 o 
  -4   8   2      208.03      189.99      2.60 o 
  -3   8   2      216.15      205.74      2.94 o 
  -2   8   2      144.24      135.03      2.91 o 
  -1   8   2      117.98      108.88      2.65 o 
   0   8   2       47.28       45.49      1.25 o 
   1   8   2      117.69      118.84      2.80 o 
   2   8   2      409.75      406.53      4.68 o 
   3   8   2      759.96      784.74      8.90 o 
   4   8   2      113.48      115.52      1.71 o 
   5   8   2       24.56       22.86      0.51 o 
   6   8   2       90.07       88.20      1.51 o 
   7   8   2       55.41       59.67      1.23 o 
   8   8   2        2.46        2.44      0.20 o 
   9   8   2       21.64       16.06      0.52 o 
  10   8   2       11.46       11.25      0.42 o 
  11   8   2       65.94       67.46      1.42 o 
  12   8   2       10.22        9.04      0.43 o 
  13   8   2       77.94       80.69      1.76 o 
 -13   9   2       14.71       14.83      0.67 o 
 -12   9   2        3.76        4.03      0.35 o 
 -11   9   2        8.70       11.42      0.49 o 
 -10   9   2       10.56        9.72      0.45 o 
  -9   9   2       24.71       22.02      0.58 o 
  -8   9   2       30.05       28.37      0.68 o 
  -7   9   2      261.82      259.85      4.11 o 
  -6   9   2       29.28       28.31      0.75 o 
  -5   9   2        3.52        3.69      0.20 o 
  -4   9   2       72.94       69.08      1.51 o 
  -3   9   2      442.65      414.42      4.78 o 
  -2   9   2       86.32       76.71      1.96 o 
  -1   9   2       93.91       87.25      2.02 o 
   0   9   2      131.36      142.37      3.26 o 
   1   9   2        6.24        9.09      0.42 o 
   2   9   2      195.37      187.47      3.83 o 
   3   9   2      124.12      114.93      1.88 o 
   4   9   2        7.42        8.06      0.29 o 
   5   9   2       18.47       17.03      0.51 o 
   6   9   2       39.84       40.17      0.95 o 
   7   9   2       22.08       22.81      0.65 o 
   8   9   2       52.59       51.29      1.20 o 
   9   9   2       23.62       24.77      0.70 o 
  10   9   2       55.25       56.58      1.25 o 
  11   9   2        1.19        1.09      0.26 o 
  12   9   2       99.70      107.79      2.05 o 
 -12  10   2        5.29        3.83      0.35 o 
 -11  10   2       46.58       52.16      1.33 o 
 -10  10   2       26.26       27.48      0.84 o 
  -9  10   2       13.09       12.62      0.50 o 
  -8  10   2       82.16       78.36      1.63 o 
  -7  10   2       50.10       48.17      1.10 o 
  -6  10   2       44.49       48.05      1.18 o 
  -5  10   2        0.43        0.51      0.16 o 
  -4  10   2      201.70      187.73      2.91 o 
  -3  10   2       12.67       13.38      0.55 o 
  -2  10   2        0.45       -0.10      0.20 o 
  -1  10   2      142.13      129.45      3.05 o 
   0  10   2      294.33      291.15      5.39 o 
   1  10   2      281.05      283.19      5.48 o 
   2  10   2       13.57       13.87      0.61 o 
   3  10   2        4.06        4.38      0.31 o 
   4  10   2       63.33       64.54      1.39 o 
   5  10   2        2.81        3.91      0.25 o 
   6  10   2        7.78        8.26      0.36 o 
   7  10   2       39.93       40.78      0.90 o 
   8  10   2        4.77        4.22      0.27 o 
   9  10   2        4.22        4.35      0.30 o 
  10  10   2       78.74       77.94      1.53 o 
  11  10   2      122.93      123.91      2.66 o 
 -10  11   2       10.73       10.49      0.53 o 
  -9  11   2        2.46        2.74      0.30 o 
  -8  11   2        7.43        6.61      0.40 o 
  -7  11   2       48.67       49.16      1.20 o 
  -6  11   2       10.88       10.79      0.43 o 
  -5  11   2       17.73       16.23      0.53 o 
  -4  11   2       39.87       40.28      1.43 o 
  -3  11   2       18.18       21.44      0.99 o 
  -2  11   2       23.04       25.23      0.91 o 
  -1  11   2      123.24      120.52      3.04 o 
   0  11   2        4.45        5.37      0.39 o 
   1  11   2       28.33       31.29      1.16 o 
   2  11   2       16.14       14.81      0.63 o 
   3  11   2        6.12        5.63      0.38 o 
   4  11   2        2.16        1.34      0.11 o 
   5  11   2        4.81        4.18      0.24 o 
   6  11   2       71.28       74.67      1.53 o 
   7  11   2       81.09       87.92      1.76 o 
   8  11   2      102.52      109.21      2.12 o 
   9  11   2       39.85       40.13      1.06 o 
  10  11   2       15.97       15.56      0.68 o 
  -9  12   2        9.17        7.80      0.54 o 
  -8  12   2       70.33       76.76      1.62 o 
  -7  12   2       12.61       12.61      0.53 o 
  -6  12   2       39.50       42.02      1.10 o 
  -5  12   2        8.74        9.95      0.55 o 
  -4  12   2       67.70       76.15      2.34 o 
  -3  12   2       12.96       14.48      0.63 o 
  -2  12   2       49.69       56.73      2.01 o 
  -1  12   2       12.55       16.31      0.73 o 
   0  12   2       16.37       16.45      0.71 o 
   1  12   2       31.57       39.88      1.22 o 
   2  12   2       12.80       15.10      0.71 o 
   3  12   2       14.10       16.18      0.65 o 
   4  12   2        4.32        6.03      0.47 o 
   5  12   2        3.15        2.09      0.19 o 
   6  12   2        6.72        7.63      0.41 o 
   7  12   2       16.35       15.61      0.69 o 
   8  12   2       18.24       18.78      0.74 o 
   9  12   2        0.30        0.38      0.34 o 
  -7  13   2       24.69       22.74      1.23 o 
  -6  13   2       17.06       18.32      0.88 o 
  -5  13   2       11.09       12.23      0.77 o 
  -4  13   2       93.77       99.83      2.87 o 
  -3  13   2       68.62       78.48      2.46 o 
  -2  13   2       63.25       71.38      2.21 o 
  -1  13   2       65.38       69.66      2.03 o 
   0  13   2       28.90       30.24      1.21 o 
   1  13   2       18.52       23.06      0.84 o 
   2  13   2       88.43       90.10      2.33 o 
   3  13   2        5.65        4.50      0.48 o 
   4  13   2       16.52       17.20      0.91 o 
   5  13   2        6.05        5.18      0.58 o 
   6  13   2       14.43       13.43      0.97 o 
   7  13   2        5.47        4.66      0.64 o 
  -4  14   2       78.94       63.56      3.72 o 
  -3  14   2       61.23       59.58      2.90 o 
  -2  14   2        4.37        3.50      0.64 o 
  -1  14   2       26.74       26.28      1.84 o 
   0  14   2      137.55      135.18      4.82 o 
   1  14   2      122.38      133.74      4.92 o 
   2  14   2        4.53        4.65      0.76 o 
   3  14   2       20.99       17.09      1.61 o 
   4  14   2        8.20        5.06      1.28 o 
 -16   0   3       25.39       19.38      0.98 o 
 -15   0   3       41.88       49.90      1.73 o 
 -14   0   3        2.57        2.80      0.40 o 
 -13   0   3        1.36        1.12      0.27 o 
 -12   0   3        8.05        9.79      0.55 o 
 -11   0   3      386.19      347.92      7.18 o 
 -10   0   3       72.51       74.18      2.38 o 
  -9   0   3      332.31      314.25      6.64 o 
  -8   0   3        0.04        0.52      0.19 o 
  -7   0   3       88.36      107.16      2.73 o 
  -6   0   3        4.72        5.81      0.36 o 
  -5   0   3        4.88       11.06      0.49 o 
  -4   0   3      751.39      771.55     14.01 o 
  -3   0   3     2279.41     3153.00     96.61 o 
  -2   0   3      156.46      124.72      2.88 o 
  -1   0   3     3315.87     3883.90    116.19 o 
   0   0   3      835.07      727.20     11.61 o 
   1   0   3     2664.85     3172.16     59.44 o 
   2   0   3     2150.70     2316.61     53.69 o 
   3   0   3       74.17       81.50      1.98 o 
   4   0   3     2009.68     2193.31     49.97 o 
   5   0   3      471.80      463.95      8.59 o 
   6   0   3      223.87      193.14      4.16 o 
   7   0   3      204.34      183.90      3.79 o 
   8   0   3      317.44      281.58      5.84 o 
   9   0   3      167.42      138.62      3.08 o 
  10   0   3        0.98        0.97      0.22 o 
  11   0   3        6.46        6.09      0.37 o 
  12   0   3      104.87      113.25      2.93 o 
  13   0   3       15.34       15.44      0.69 o 
  14   0   3       16.89       18.18      0.80 o 
  15   0   3       16.54       14.17      0.75 o 
 -16   1   3       10.22        9.46      0.65 o 
 -15   1   3       24.45       27.01      0.79 o 
 -14   1   3       30.17       29.62      0.82 o 
 -13   1   3        6.90        8.82      0.36 o 
 -12   1   3        1.20        1.91      0.22 o 
 -11   1   3       64.92       58.73      1.26 o 
 -10   1   3       23.77       21.75      0.56 o 
  -9   1   3       55.18       55.60      1.12 o 
  -8   1   3       26.18       24.71      0.61 o 
  -7   1   3      505.45      497.89      6.70 o 
  -6   1   3     1074.92     1115.18     13.25 o 
  -5   1   3      395.56      509.57      6.75 o 
  -4   1   3     1037.66     1017.61     14.17 o 
  -3   1   3      947.89     1174.19     13.97 o 
  -2   1   3      910.90      996.60     14.40 o 
  -1   1   3      722.69      866.82     11.55 o 
   0   1   3      986.56     1025.05     12.21 o 
   1   1   3       74.01       62.53      1.07 o 
   2   1   3      484.28      466.18      5.82 o 
   3   1   3      128.21      103.43      1.66 o 
   4   1   3     1382.84     1577.81     21.57 o 
   5   1   3      139.97      141.82      2.28 o 
   6   1   3      262.58      281.06      3.88 o 
   7   1   3       30.07       28.84      0.65 o 
   8   1   3       26.32       30.51      0.70 o 
   9   1   3      385.02      353.53      4.72 o 
  10   1   3       73.81       63.69      1.46 o 
  11   1   3        0.45        0.66      0.16 o 
  12   1   3       17.24       19.57      0.58 o 
  13   1   3       94.20      102.26      1.95 o 
  14   1   3       56.03       62.23      1.32 o 
  15   1   3        0.12        0.21      0.18 o 
 -16   2   3       69.78       62.58      2.34 o 
 -15   2   3       96.49      108.02      2.09 o 
 -14   2   3       51.16       51.43      1.20 o 
 -13   2   3       31.16       29.85      0.84 o 
 -12   2   3       39.45       39.68      0.97 o 
 -11   2   3      266.77      248.49      3.75 o 
 -10   2   3      140.52      132.56      2.39 o 
  -9   2   3       50.46       43.24      0.90 o 
  -8   2   3      110.10      109.54      1.85 o 
  -7   2   3       74.08       63.15      1.27 o 
  -6   2   3      425.28      421.91      5.88 o 
  -5   2   3      172.27      178.98      2.78 o 
  -4   2   3      131.50      171.42      2.74 o 
  -3   2   3     1369.99     1465.78     23.59 o 
  -2   2   3       98.80      110.28      1.85 o 
  -1   2   3     3384.17     3587.63     62.45 o 
   0   2   3      619.67      605.25      7.64 o 
   1   2   3     1178.72     1185.01     15.13 o 
   2   2   3      242.57      261.70      3.44 o 
   3   2   3      406.80      436.61      5.38 o 
   4   2   3     1257.40     1409.58     19.24 o 
   5   2   3       58.26       83.65      1.52 o 
   6   2   3      146.40      182.81      2.78 o 
   7   2   3      282.71      285.57      3.92 o 
   8   2   3      343.59      295.71      4.10 o 
   9   2   3       83.15       69.51      1.36 o 
  10   2   3        3.56        2.49      0.20 o 
  11   2   3       10.56       12.65      0.42 o 
  12   2   3       92.88       93.55      1.90 o 
  13   2   3        3.39        4.96      0.29 o 
  14   2   3      121.23      126.24      2.37 o 
  15   2   3       33.80       31.34      0.88 o 
 -16   3   3        5.61        4.77      1.10 o 
 -15   3   3        9.32       11.97      0.46 o 
 -14   3   3       21.51       25.29      0.71 o 
 -13   3   3       10.93       10.95      0.42 o 
 -12   3   3        0.90        0.94      0.20 o 
 -11   3   3       27.49       25.11      0.66 o 
 -10   3   3        3.89        2.32      0.19 o 
  -9   3   3      323.61      310.92      4.27 o 
  -8   3   3       74.45       91.86      1.62 o 
  -7   3   3        1.51        2.17      0.15 o 
  -6   3   3      351.50      376.51      5.19 o 
  -5   3   3        1.64        1.75      0.13 o 
  -4   3   3      467.93      504.70      6.91 o 
  -3   3   3      522.86      561.43      7.10 o 
  -2   3   3      587.73      505.60      6.44 o 
  -1   3   3      375.85      336.49      4.90 o 
   0   3   3      134.93      140.80      1.97 o 
   1   3   3       38.27       42.63      0.80 o 
   2   3   3       40.62       28.16      0.59 o 
   3   3   3      392.44      476.54      5.79 o 
   4   3   3     1005.86     1106.37     16.77 o 
   5   3   3      167.14      158.77      2.32 o 
   6   3   3      512.40      517.37      6.43 o 
   7   3   3       66.94       75.24      1.30 o 
   8   3   3      381.70      395.59      5.46 o 
   9   3   3       24.90       22.99      0.57 o 
  10   3   3       34.04       39.96      0.92 o 
  11   3   3       35.14       35.43      0.85 o 
  12   3   3       80.24       85.85      1.69 o 
  13   3   3      130.37      141.05      2.55 o 
  14   3   3       15.52       17.69      0.57 o 
  15   3   3        5.25        5.28      0.31 o 
 -15   4   3       27.21       30.36      0.87 o 
 -14   4   3       22.22       22.71      0.68 o 
 -13   4   3       23.95       24.58      0.70 o 
 -12   4   3       48.00       49.62      1.19 o 
 -11   4   3       15.61       13.93      0.47 o 
 -10   4   3       39.65       39.71      0.94 o 
  -9   4   3       39.58       32.58      0.74 o 
  -8   4   3       54.99       60.19      1.20 o 
  -7   4   3      281.68      259.83      3.64 o 
  -6   4   3       36.01       34.31      0.78 o 
  -5   4   3       87.49       74.16      1.28 o 
  -4   4   3      140.63      151.58      2.24 o 
  -3   4   3      291.72      311.84      4.19 o 
  -2   4   3        1.85        2.95      0.15 o 
  -1   4   3     1634.04     1696.95     28.44 o 
   0   4   3      186.56      239.14      4.39 o 
   1   4   3       19.68       24.48      0.51 o 
   2   4   3      307.69      307.46      3.91 o 
   3   4   3       65.53       79.78      1.28 o 
   4   4   3       84.54       94.16      1.52 o 
   5   4   3      389.84      403.15      5.00 o 
   6   4   3      207.00      217.33      3.20 o 
   7   4   3      210.39      208.31      3.00 o 
   8   4   3      194.55      186.73      2.79 o 
   9   4   3       62.46       56.88      1.06 o 
  10   4   3       13.35       12.00      0.41 o 
  11   4   3       28.78       27.56      0.76 o 
  12   4   3       49.57       49.83      1.01 o 
  13   4   3        1.63        1.57      0.21 o 
  14   4   3       56.88       60.18      1.37 o 
  15   4   3        7.42        7.76      0.47 o 
 -15   5   3       21.58       21.21      0.76 o 
 -14   5   3       11.67       12.29      0.46 o 
 -13   5   3        6.58        7.12      0.36 o 
 -12   5   3       24.36       24.57      0.68 o 
 -11   5   3       69.93       73.30      1.48 o 
 -10   5   3        0.00        0.13      0.14 o 
  -9   5   3      117.75      109.26      1.93 o 
  -8   5   3      133.18      120.65      1.93 o 
  -7   5   3       43.69       37.32      0.79 o 
  -6   5   3      623.22      600.28      7.59 o 
  -5   5   3      153.83      162.97      2.45 o 
  -4   5   3      280.09      289.13      3.91 o 
  -3   5   3      116.65      135.14      2.12 o 
  -2   5   3        0.44        0.48      0.05 o 
  -1   5   3      321.39      345.69      7.14 o 
   0   5   3       44.39       51.04      1.46 o 
   1   5   3      107.06      115.90      1.82 o 
   2   5   3      404.60      384.57      4.67 o 
   3   5   3      516.05      533.15      6.23 o 
   4   5   3      191.12      234.63      3.10 o 
   5   5   3      205.27      186.88      2.67 o 
   6   5   3      232.01      262.63      3.75 o 
   7   5   3        3.82        3.68      0.20 o 
   8   5   3       86.75       98.10      1.55 o 
   9   5   3       75.00       63.08      1.22 o 
  10   5   3      148.43      149.76      2.39 o 
  11   5   3       56.65       56.40      1.25 o 
  12   5   3       22.65       24.73      0.64 o 
  13   5   3       25.68       27.00      0.78 o 
  14   5   3       42.73       45.47      1.15 o 
  15   5   3        2.88        2.27      0.42 o 
 -15   6   3        7.43        6.51      0.42 o 
 -14   6   3       27.02       28.26      0.76 o 
 -13   6   3        6.59        6.24      0.35 o 
 -12   6   3       66.27       68.14      1.44 o 
 -11   6   3      102.66       95.23      1.84 o 
 -10   6   3       22.95       23.30      0.65 o 
  -9   6   3       18.43       14.38      0.45 o 
  -8   6   3       83.38       80.22      1.47 o 
  -7   6   3       84.23       81.65      1.50 o 
  -6   6   3      123.80      113.16      1.92 o 
  -5   6   3       54.86       45.34      0.86 o 
  -4   6   3      113.64      127.27      2.02 o 
  -3   6   3       18.40       15.59      0.37 o 
  -2   6   3      290.34      276.91      3.63 o 
  -1   6   3       44.30       49.41      1.35 o 
   0   6   3        7.61        6.06      0.35 o 
   1   6   3      151.33      162.74      3.66 o 
   2   6   3      196.39      170.51      2.63 o 
   3   6   3       57.50       64.77      1.08 o 
   4   6   3      549.75      559.49      6.54 o 
   5   6   3      386.52      401.00      5.14 o 
   6   6   3       60.47       64.89      1.25 o 
   7   6   3       85.23       81.64      1.48 o 
   8   6   3      126.07      126.00      2.07 o 
   9   6   3       33.38       31.88      0.82 o 
  10   6   3       45.07       43.80      1.00 o 
  11   6   3        9.85       10.50      0.40 o 
  12   6   3       31.40       29.84      0.76 o 
  13   6   3       18.19       19.08      0.59 o 
  14   6   3       52.00       50.36      1.17 o 
 -14   7   3        9.22        8.82      0.43 o 
 -13   7   3       25.97       25.23      0.74 o 
 -12   7   3       53.43       56.68      1.28 o 
 -11   7   3       17.56       19.32      0.59 o 
 -10   7   3       19.20       19.14      0.59 o 
  -9   7   3       25.04       23.92      0.69 o 
  -8   7   3       53.05       54.55      1.11 o 
  -7   7   3       95.38      104.49      1.84 o 
  -6   7   3      644.20      643.80      7.78 o 
  -5   7   3       70.55       76.63      1.35 o 
  -4   7   3      228.61      229.23      3.15 o 
  -3   7   3      185.65      191.48      2.56 o 
  -2   7   3      202.68      175.83      3.79 o 
  -1   7   3      131.91      136.39      3.03 o 
   0   7   3       91.27       98.23      2.34 o 
   1   7   3      135.68      126.36      2.96 o 
   2   7   3        3.88        5.61      0.20 o 
   3   7   3      311.45      313.08      4.15 o 
   4   7   3      655.62      716.18      8.09 o 
   5   7   3      301.06      284.44      3.78 o 
   6   7   3      214.59      225.18      3.28 o 
   7   7   3      262.14      254.54      3.60 o 
   8   7   3      105.35      105.47      1.77 o 
   9   7   3      186.15      180.92      2.90 o 
  10   7   3      150.60      138.96      2.57 o 
  11   7   3       83.78       82.79      1.63 o 
  12   7   3        5.31        5.02      0.30 o 
  13   7   3       40.34       41.16      1.15 o 
  14   7   3       25.47       22.30      0.80 o 
 -13   8   3       16.26       14.55      0.55 o 
 -12   8   3        7.56        8.74      0.40 o 
 -11   8   3        1.45        1.26      0.23 o 
 -10   8   3      105.88       94.70      1.92 o 
  -9   8   3       78.59       78.58      1.56 o 
  -8   8   3       21.47       21.33      0.64 o 
  -7   8   3       61.11       56.78      1.12 o 
  -6   8   3      177.06      172.35      2.66 o 
  -5   8   3      118.06      110.50      1.94 o 
  -4   8   3       68.57       67.71      1.25 o 
  -3   8   3       69.65       60.66      1.03 o 
  -2   8   3       64.08       65.21      1.80 o 
  -1   8   3      116.29       97.87      2.49 o 
   0   8   3      231.89      216.62      4.34 o 
   1   8   3      321.28      316.84      6.27 o 
   2   8   3      820.57      776.66     13.52 o 
   3   8   3       44.89       42.10      0.80 o 
   4   8   3       28.11       30.12      0.66 o 
   5   8   3       31.85       32.82      0.72 o 
   6   8   3      151.64      155.41      2.43 o 
   7   8   3      116.18      115.01      1.92 o 
   8   8   3       41.37       42.02      1.06 o 
   9   8   3       33.25       33.21      0.86 o 
  10   8   3       39.73       38.18      0.97 o 
  11   8   3        2.65        2.40      0.27 o 
  12   8   3      122.04      129.10      2.15 o 
  13   8   3       39.99       41.26      1.10 o 
 -13   9   3        4.22        3.77      0.37 o 
 -12   9   3       25.68       25.64      0.80 o 
 -11   9   3       12.15       13.30      0.51 o 
 -10   9   3       12.54       10.99      0.44 o 
  -9   9   3       65.69       60.53      1.29 o 
  -8   9   3       50.12       46.55      1.30 o 
  -7   9   3       33.49       33.73      0.89 o 
  -6   9   3       22.05       23.38      0.63 o 
  -5   9   3       15.83       13.21      0.42 o 
  -4   9   3      156.52      144.20      2.33 o 
  -3   9   3       53.47       59.41      1.79 o 
  -2   9   3      437.64      426.29      7.23 o 
  -1   9   3      122.08      130.59      2.98 o 
   0   9   3       13.21       13.38      0.52 o 
   1   9   3       14.71       12.01      0.56 o 
   2   9   3        2.81        3.35      0.29 o 
   3   9   3      159.05      159.77      3.82 o 
   4   9   3      107.31      109.09      1.93 o 
   5   9   3      220.77      212.43      3.02 o 
   6   9   3      352.35      352.25      5.00 o 
   7   9   3      307.54      285.80      4.59 o 
   8   9   3       91.76       88.81      1.77 o 
   9   9   3        9.35        9.26      0.39 o 
  10   9   3       35.96       38.80      1.06 o 
  11   9   3      122.91      124.93      2.37 o 
  12   9   3       25.73       27.66      0.76 o 
 -12  10   3       35.09       39.52      1.19 o 
 -11  10   3       22.25       23.01      0.73 o 
 -10  10   3        5.01        5.37      0.34 o 
  -9  10   3       73.01       77.02      1.55 o 
  -8  10   3       57.90       57.33      1.20 o 
  -7  10   3        4.25        4.82      0.31 o 
  -6  10   3       86.94       87.64      1.64 o 
  -5  10   3       61.91       59.52      1.30 o 
  -4  10   3       21.55       22.66      0.83 o 
  -3  10   3       20.14       19.28      0.74 o 
  -2  10   3      144.68      138.73      3.28 o 
  -1  10   3      226.16      217.19      4.34 o 
   0  10   3      159.39      157.97      3.50 o 
   1  10   3       51.03       45.92      1.43 o 
   2  10   3       69.55       64.14      1.86 o 
   3  10   3       79.14       80.92      2.13 o 
   4  10   3       60.05       54.05      1.18 o 
   5  10   3        4.91        4.41      0.23 o 
   6  10   3       13.59       14.45      0.49 o 
   7  10   3       16.69       14.51      0.50 o 
   8  10   3      122.20      120.70      2.10 o 
   9  10   3      151.05      155.34      2.79 o 
  10  10   3       53.44       53.02      1.47 o 
  11  10   3        3.74        3.66      0.32 o 
 -10  11   3       25.58       25.77      0.74 o 
  -9  11   3       68.85       78.59      1.77 o 
  -8  11   3        0.84        0.99      0.22 o 
  -7  11   3       72.48       75.40      1.52 o 
  -6  11   3       13.05       12.74      0.53 o 
  -5  11   3       42.63       46.53      1.57 o 
  -4  11   3        1.69        2.49      0.38 o 
  -3  11   3        3.12        2.98      0.35 o 
  -2  11   3      188.81      198.35      4.46 o 
  -1  11   3       63.41       68.00      2.12 o 
   0  11   3      121.20      126.81      3.42 o 
   1  11   3       47.06       49.05      1.49 o 
   2  11   3        2.37        2.46      0.28 o 
   3  11   3       46.44       50.54      1.51 o 
   4  11   3       29.04       30.94      1.03 o 
   5  11   3       65.87       67.80      1.37 o 
   6  11   3        7.34        8.25      0.34 o 
   7  11   3        1.40        1.01      0.20 o 
   8  11   3        8.76        9.28      0.46 o 
   9  11   3       20.31       22.38      0.74 o 
  10  11   3       27.49       28.81      0.94 o 
  -9  12   3        7.12        6.25      0.56 o 
  -8  12   3       59.07       62.08      1.49 o 
  -7  12   3       40.10       41.04      1.03 o 
  -6  12   3       89.35       85.61      2.22 o 
  -5  12   3        4.52        4.91      0.50 o 
  -4  12   3        1.40        1.57      0.35 o 
  -3  12   3       21.28       24.29      1.02 o 
  -2  12   3       39.29       41.14      1.36 o 
  -1  12   3       40.83       42.36      1.34 o 
   0  12   3        1.44        1.76      0.31 o 
   1  12   3       10.65       10.01      0.60 o 
   2  12   3       78.85       87.48      2.20 o 
   3  12   3       78.42       84.91      2.44 o 
   4  12   3       27.27       31.38      1.21 o 
   5  12   3       13.68       14.42      0.71 o 
   6  12   3       84.95       91.52      2.96 o 
   7  12   3       28.82       30.77      0.85 o 
   8  12   3       30.61       27.99      0.94 o 
  -7  13   3       41.33       41.28      1.53 o 
  -6  13   3       16.45       15.04      0.84 o 
  -5  13   3      114.94      126.94      3.02 o 
  -4  13   3       33.35       35.60      1.41 o 
  -3  13   3       44.56       50.23      1.65 o 
  -2  13   3       53.66       59.98      1.82 o 
  -1  13   3       94.17      104.78      3.37 o 
   0  13   3       75.81       79.58      2.37 o 
   1  13   3       57.73       62.73      1.80 o 
   2  13   3       55.57       60.49      2.01 o 
   3  13   3      113.92      128.56      3.74 o 
   4  13   3       19.85       20.21      0.96 o 
   5  13   3       23.37       23.40      1.05 o 
   6  13   3       16.95       14.56      0.99 o 
  -4  14   3        2.64        2.63      0.62 o 
  -3  14   3        4.57        5.08      0.73 o 
  -2  14   3       78.58       81.29      2.46 o 
  -1  14   3      106.81      117.79      3.53 o 
   0  14   3        8.26        9.22      0.68 o 
   1  14   3       30.91       31.88      1.34 o 
   2  14   3       43.73       44.35      2.23 o 
   3  14   3       37.68       39.20      2.06 o 
 -15   0   4        1.16        1.69      0.30 o 
 -14   0   4       24.12       22.08      0.90 o 
 -13   0   4       66.34       67.71      2.19 o 
 -12   0   4      272.62      264.69      6.71 o 
 -11   0   4       32.42       20.21      0.88 o 
 -10   0   4      206.17      187.55      4.84 o 
  -9   0   4       38.85       40.25      1.24 o 
  -8   0   4       85.28       89.49      2.40 o 
  -7   0   4       78.87      107.93      2.64 o 
  -6   0   4        2.20        1.23      0.18 o 
  -5   0   4        0.00        3.19      0.27 o 
  -4   0   4      290.10      267.30      5.54 o 
  -3   0   4       95.51       70.10      1.78 o 
  -2   0   4      813.90      759.15     14.05 o 
  -1   0   4      978.26      842.30     14.96 o 
   0   0   4     4433.75     5155.25    121.13 o 
   1   0   4        1.81        3.11      0.22 o 
   2   0   4       55.90       73.90      1.77 o 
   3   0   4      272.84      318.08      6.16 o 
   4   0   4      169.46      167.19      3.59 o 
   5   0   4        9.23       11.40      0.47 o 
   6   0   4        5.28        4.26      0.27 o 
   7   0   4        0.46        0.27      0.17 o 
   8   0   4        8.46        5.47      0.33 o 
   9   0   4      408.01      392.17      7.68 o 
  10   0   4       18.86       17.97      0.81 o 
  11   0   4      136.15      138.56      3.39 o 
  12   0   4        1.56        1.61      0.28 o 
  13   0   4       48.20       53.14      1.85 o 
  14   0   4       20.91       23.09      0.91 o 
  15   0   4       15.98       15.62      0.81 o 
 -15   1   4       73.19       78.76      1.61 o 
 -14   1   4       38.49       39.94      0.97 o 
 -13   1   4      192.72      207.56      3.50 o 
 -12   1   4       10.44       10.65      0.41 o 
 -11   1   4       63.60       59.62      1.25 o 
 -10   1   4        4.06        2.80      0.21 o 
  -9   1   4        7.57        7.18      0.31 o 
  -8   1   4        1.90        5.24      0.23 o 
  -7   1   4       76.56       81.12      1.58 o 
  -6   1   4        1.54        3.20      0.18 o 
  -5   1   4      540.93      538.21      7.27 o 
  -4   1   4      436.31      501.96      6.35 o 
  -3   1   4      959.45      962.43     11.31 o 
  -2   1   4      249.98      279.13      3.96 o 
  -1   1   4      441.62      494.49      6.56 o 
   0   1   4     1333.77     1430.95     19.15 o 
   1   1   4      215.71      276.86      3.68 o 
   2   1   4      193.16      181.06      2.59 o 
   3   1   4      638.65      646.00      7.52 o 
   4   1   4      149.78      149.51      2.36 o 
   5   1   4       45.62       62.07      1.23 o 
   6   1   4      326.99      320.06      4.58 o 
   7   1   4      108.02      105.23      1.86 o 
   8   1   4      832.04      756.03      9.25 o 
   9   1   4       48.77       48.12      1.01 o 
  10   1   4       28.19       24.14      0.66 o 
  11   1   4       16.77       17.33      0.56 o 
  12   1   4       10.87       11.03      0.42 o 
  13   1   4       62.69       69.07      1.60 o 
  14   1   4        5.23        5.03      0.32 o 
  15   1   4        0.49        0.42      0.20 o 
 -15   2   4        8.63        8.54      0.39 o 
 -14   2   4       11.70       10.92      0.43 o 
 -13   2   4       29.89       30.15      0.76 o 
 -12   2   4      324.45      322.17      5.23 o 
 -11   2   4       34.47       37.14      0.93 o 
 -10   2   4       50.70       40.58      1.00 o 
  -9   2   4       95.04       82.44      1.59 o 
  -8   2   4      206.87      210.72      3.32 o 
  -7   2   4       33.27       32.80      0.78 o 
  -6   2   4       20.18       28.06      0.72 o 
  -5   2   4       41.50       52.48      1.02 o 
  -4   2   4      849.96      813.39     11.57 o 
  -3   2   4      188.65      229.32      3.50 o 
  -2   2   4      871.81     1057.12     14.77 o 
  -1   2   4      535.59      553.69      7.10 o 
   0   2   4       33.38       28.52      0.63 o 
   1   2   4        7.77       12.89      0.33 o 
   2   2   4      137.99      162.60      2.25 o 
   3   2   4      855.48      888.91     10.78 o 
   4   2   4      102.52       96.19      1.73 o 
   5   2   4      715.83      714.54      8.62 o 
   6   2   4       65.00       64.12      1.23 o 
   7   2   4       21.39       21.91      0.54 o 
   8   2   4      413.05      393.06      5.02 o 
   9   2   4       25.54       28.22      0.69 o 
  10   2   4        3.31        3.64      0.21 o 
  11   2   4       22.33       22.28      0.65 o 
  12   2   4       39.66       41.16      0.95 o 
  13   2   4       87.74       90.05      1.80 o 
  14   2   4        7.24        7.25      0.39 o 
  15   2   4       13.28       13.52      0.59 o 
 -15   3   4      242.57      250.63      4.19 o 
 -14   3   4       19.68       17.98      0.58 o 
 -13   3   4       48.98       53.49      1.27 o 
 -12   3   4       12.42       13.42      0.48 o 
 -11   3   4       87.39       82.25      1.69 o 
 -10   3   4       20.39       17.76      0.53 o 
  -9   3   4       25.00       23.34      0.59 o 
  -8   3   4       60.90       50.58      1.05 o 
  -7   3   4      148.80      129.90      2.16 o 
  -6   3   4       39.27       42.88      0.94 o 
  -5   3   4      877.59      876.71     10.38 o 
  -4   3   4      583.98      683.64      8.33 o 
  -3   3   4      107.98      105.81      1.78 o 
  -2   3   4       85.57       90.21      1.51 o 
  -1   3   4      402.15      404.50      5.51 o 
   0   3   4       72.48       60.41      1.05 o 
   1   3   4        9.33        8.57      0.25 o 
   2   3   4      467.95      501.64      6.00 o 
   3   3   4      160.98      177.13      2.62 o 
   4   3   4      257.52      295.26      3.88 o 
   5   3   4      525.31      585.51      7.12 o 
   6   3   4       65.08       58.31      1.06 o 
   7   3   4      220.42      212.59      3.12 o 
   8   3   4       32.37       28.32      0.65 o 
   9   3   4       38.98       34.25      0.81 o 
  10   3   4       97.34       98.58      1.86 o 
  11   3   4       55.11       56.06      1.18 o 
  12   3   4       44.23       48.46      1.12 o 
  13   3   4       17.38       18.10      0.56 o 
  14   3   4        6.47        7.94      0.37 o 
  15   3   4        3.35        3.00      0.43 o 
 -15   4   4       10.44       11.40      0.45 o 
 -14   4   4        5.88        6.29      0.38 o 
 -13   4   4       54.18       55.48      1.23 o 
 -12   4   4      195.96      201.73      3.31 o 
 -11   4   4        0.82        0.68      0.16 o 
 -10   4   4       34.40       27.96      0.70 o 
  -9   4   4       21.85       16.26      0.48 o 
  -8   4   4       62.97       60.30      1.16 o 
  -7   4   4       62.44       59.38      1.15 o 
  -6   4   4      106.18       84.42      1.54 o 
  -5   4   4       79.59       78.51      1.39 o 
  -4   4   4       99.67       88.00      1.58 o 
  -3   4   4       96.50      111.76      1.82 o 
  -2   4   4      512.60      585.25      8.18 o 
  -1   4   4       76.14       77.26      1.24 o 
   0   4   4      155.80      147.05      2.11 o 
   1   4   4       22.61       21.67      0.49 o 
   2   4   4       45.06       43.13      0.78 o 
   3   4   4        0.76        2.27      0.14 o 
   4   4   4       50.81       45.93      0.84 o 
   5   4   4       23.58       20.72      0.50 o 
   6   4   4      138.09      137.33      2.17 o 
   7   4   4       47.22       51.34      1.00 o 
   8   4   4      251.98      251.11      3.39 o 
   9   4   4       25.81       29.74      0.69 o 
  10   4   4      112.19      110.41      2.01 o 
  11   4   4       85.42       88.38      1.72 o 
  12   4   4       91.80      100.70      2.18 o 
  13   4   4        4.92        4.10      0.27 o 
  14   4   4       57.73       62.42      1.39 o 
  15   4   4       11.35       10.07      0.67 o 
 -15   5   4      147.53      145.96      2.59 o 
 -14   5   4       30.30       31.17      0.96 o 
 -13   5   4       41.82       42.96      1.07 o 
 -12   5   4       10.38       13.72      0.49 o 
 -11   5   4       80.58       83.57      1.59 o 
 -10   5   4        4.63        3.46      0.22 o 
  -9   5   4       87.13       86.20      1.56 o 
  -8   5   4        4.48        4.37      0.23 o 
  -7   5   4       37.93       43.55      0.91 o 
  -6   5   4      296.96      298.86      4.24 o 
  -5   5   4      159.24      159.74      2.43 o 
  -4   5   4      543.37      581.17      7.30 o 
  -3   5   4      445.58      460.17      5.62 o 
  -2   5   4       45.23       57.97      1.06 o 
  -1   5   4      132.05      145.29      2.40 o 
   0   5   4      200.30      231.93      4.91 o 
   1   5   4      132.77      110.53      1.56 o 
   2   5   4      235.06      265.14      3.36 o 
   3   5   4      208.03      228.28      3.18 o 
   4   5   4      128.01      116.43      1.86 o 
   5   5   4       53.77       61.69      1.04 o 
   6   5   4       36.68       42.54      0.83 o 
   7   5   4      118.32      113.81      1.79 o 
   8   5   4       75.41       62.34      1.20 o 
   9   5   4      106.36       98.34      1.81 o 
  10   5   4       11.81       14.59      0.47 o 
  11   5   4       59.55       61.51      1.22 o 
  12   5   4       17.85       17.82      0.55 o 
  13   5   4      109.66      116.17      2.11 o 
  14   5   4        6.66        5.98      0.34 o 
 -14   6   4       21.20       19.09      0.75 o 
 -13   6   4        5.06        4.60      0.30 o 
 -12   6   4        5.26        4.99      0.30 o 
 -11   6   4       27.33       26.62      0.70 o 
 -10   6   4       12.60       11.22      0.42 o 
  -9   6   4       59.70       59.54      1.31 o 
  -8   6   4       73.51       72.34      1.33 o 
  -7   6   4       39.83       37.99      0.87 o 
  -6   6   4      146.48      131.78      2.12 o 
  -5   6   4      437.15      423.20      5.60 o 
  -4   6   4      128.82      115.14      1.78 o 
  -3   6   4       26.20       29.12      0.61 o 
  -2   6   4      527.97      556.42      8.23 o 
  -1   6   4      161.10      164.64      3.64 o 
   0   6   4      168.40      194.88      3.88 o 
   1   6   4       30.60       28.88      1.00 o 
   2   6   4       32.16       36.66      0.69 o 
   3   6   4      601.08      586.79      6.83 o 
   4   6   4        5.39        8.85      0.27 o 
   5   6   4      246.63      244.41      3.30 o 
   6   6   4       32.15       24.03      0.56 o 
   7   6   4       13.97       14.76      0.43 o 
   8   6   4       28.40       36.06      0.82 o 
   9   6   4      108.14      101.33      1.93 o 
  10   6   4       38.88       37.22      0.93 o 
  11   6   4       38.80       40.76      1.00 o 
  12   6   4       40.33       43.55      1.08 o 
  13   6   4       32.29       36.33      0.95 o 
  14   6   4        0.83        0.84      0.24 o 
 -14   7   4       27.26       27.21      0.85 o 
 -13   7   4       23.84       23.25      0.78 o 
 -12   7   4        8.37       10.41      0.43 o 
 -11   7   4       90.99       91.01      1.70 o 
 -10   7   4       14.44       11.70      0.41 o 
  -9   7   4       85.51       82.70      1.61 o 
  -8   7   4      128.81      124.79      2.15 o 
  -7   7   4       66.15       71.03      1.32 o 
  -6   7   4       98.26       98.16      1.64 o 
  -5   7   4      286.79      284.34      3.92 o 
  -4   7   4      108.45      111.08      1.86 o 
  -3   7   4      317.73      319.00      4.26 o 
  -2   7   4      120.73      129.55      3.22 o 
  -1   7   4        7.02        7.15      0.38 o 
   0   7   4       63.16       67.07      1.85 o 
   1   7   4      476.07      444.47      7.89 o 
   2   7   4      169.23      171.83      3.63 o 
   3   7   4      290.44      289.67      3.71 o 
   4   7   4       18.22       16.28      0.45 o 
   5   7   4      186.18      179.66      2.57 o 
   6   7   4       35.41       35.51      0.73 o 
   7   7   4      110.00      107.00      1.85 o 
   8   7   4      139.73      129.44      2.53 o 
   9   7   4       44.10       42.43      0.98 o 
  10   7   4       88.98       88.74      1.74 o 
  11   7   4       53.13       52.22      1.12 o 
  12   7   4       70.60       74.93      1.53 o 
  13   7   4       11.18        9.37      0.44 o 
 -13   8   4        3.33        3.69      0.33 o 
 -12   8   4        0.98        1.73      0.26 o 
 -11   8   4       40.31       39.02      1.03 o 
 -10   8   4      109.20      109.72      1.99 o 
  -9   8   4       52.27       49.43      1.11 o 
  -8   8   4       90.72       86.38      1.86 o 
  -7   8   4      224.86      204.30      3.18 o 
  -6   8   4       38.13       34.43      0.78 o 
  -5   8   4      145.37      141.85      2.23 o 
  -4   8   4       54.31       55.81      1.00 o 
  -3   8   4      196.83      194.75      4.23 o 
  -2   8   4      143.69      160.76      3.40 o 
  -1   8   4      128.15      126.77      2.77 o 
   0   8   4      185.25      174.78      3.96 o 
   1   8   4      294.14      291.37      5.82 o 
   2   8   4       23.29       23.99      0.88 o 
   3   8   4      490.07      451.52      5.64 o 
   4   8   4       30.26       29.53      0.75 o 
   5   8   4       99.95       94.65      1.66 o 
   6   8   4       18.54       19.59      0.54 o 
   7   8   4       36.33       38.11      0.88 o 
   8   8   4        6.19        6.95      0.32 o 
   9   8   4       93.11       89.85      1.88 o 
  10   8   4       12.32       12.14      0.44 o 
  11   8   4       87.55       93.40      1.94 o 
  12   8   4        5.04        5.49      0.35 o 
  13   8   4       17.43       16.32      0.61 o 
 -12   9   4       65.98       70.52      1.50 o 
 -11   9   4      130.74      124.68      2.25 o 
 -10   9   4       46.64       43.54      1.13 o 
  -9   9   4       35.44       34.72      0.92 o 
  -8   9   4        5.59        4.95      0.29 o 
  -7   9   4        6.49        6.64      0.31 o 
  -6   9   4       87.03       81.85      1.80 o 
  -5   9   4       76.32       72.88      1.41 o 
  -4   9   4       75.92       81.73      2.17 o 
  -3   9   4      229.34      229.40      5.12 o 
  -2   9   4      106.54      104.33      2.53 o 
  -1   9   4       50.42       48.44      1.33 o 
   0   9   4      178.21      164.53      3.56 o 
   1   9   4       19.95       21.57      0.83 o 
   2   9   4      229.08      222.62      4.59 o 
   3   9   4       27.09       27.88      0.98 o 
   4   9   4       75.51       69.42      1.27 o 
   5   9   4       48.05       45.30      1.06 o 
   6   9   4       14.17       13.88      0.44 o 
   7   9   4       84.88       79.14      1.56 o 
   8   9   4       85.35       82.72      1.86 o 
   9   9   4       35.81       33.87      0.88 o 
  10   9   4       82.23       82.58      1.70 o 
  11   9   4       69.69       72.31      1.73 o 
  12   9   4       75.73       74.39      1.79 o 
 -11  10   4        8.91        9.87      0.44 o 
 -10  10   4       50.75       50.52      1.16 o 
  -9  10   4       30.05       31.43      0.78 o 
  -8  10   4       16.64       17.87      0.60 o 
  -7  10   4      166.77      163.90      3.16 o 
  -6  10   4       93.19       79.10      1.66 o 
  -5  10   4       77.76       62.63      1.54 o 
  -4  10   4       48.50       47.10      1.59 o 
  -3  10   4      144.76      135.59      3.18 o 
  -2  10   4       69.39       61.37      2.00 o 
  -1  10   4      121.99      115.47      3.14 o 
   0  10   4      165.94      158.35      3.66 o 
   1  10   4        0.84        1.68      0.29 o 
   2  10   4       47.29       42.37      1.50 o 
   3  10   4        0.27        0.44      0.21 o 
   4  10   4       16.02       15.97      0.70 o 
   5  10   4       10.87       10.75      0.37 o 
   6  10   4       61.91       59.23      1.39 o 
   7  10   4      119.46      116.56      2.16 o 
   8  10   4       59.11       60.85      1.41 o 
   9  10   4       21.35       20.09      0.64 o 
  10  10   4        2.52        2.80      0.29 o 
  11  10   4        2.52        3.12      0.33 o 
 -10  11   4       67.62       66.42      1.54 o 
  -9  11   4       34.50       36.67      1.13 o 
  -8  11   4        0.29        0.16      0.22 o 
  -7  11   4        7.21        7.33      0.36 o 
  -6  11   4        9.27        8.81      0.43 o 
  -5  11   4       53.03       56.27      1.74 o 
  -4  11   4      131.38      130.04      2.89 o 
  -3  11   4        1.44        1.27      0.29 o 
  -2  11   4       53.01       50.71      1.54 o 
  -1  11   4      120.92      121.64      2.92 o 
   0  11   4       15.64       13.72      0.64 o 
   1  11   4       43.46       48.23      1.54 o 
   2  11   4      108.27      104.92      3.02 o 
   3  11   4       55.51       54.18      1.62 o 
   4  11   4       82.43       82.79      2.29 o 
   5  11   4       35.93       31.29      1.16 o 
   6  11   4       30.64       30.72      0.87 o 
   7  11   4       10.20       12.06      0.49 o 
   8  11   4       14.16       13.21      0.60 o 
   9  11   4        7.65        6.84      0.38 o 
  -9  12   4       48.78       50.83      1.98 o 
  -8  12   4       17.93       17.14      0.81 o 
  -7  12   4       91.95       99.44      2.53 o 
  -6  12   4       35.59       38.77      1.36 o 
  -5  12   4       21.21       18.65      0.89 o 
  -4  12   4       58.54       65.19      2.22 o 
  -3  12   4       97.07      105.16      2.83 o 
  -2  12   4       12.91       12.40      0.64 o 
  -1  12   4        0.67        0.73      0.28 o 
   0  12   4      108.25      111.47      3.01 o 
   1  12   4       30.01       34.70      1.14 o 
   2  12   4       42.08       45.02      1.54 o 
   3  12   4       38.72       42.37      1.38 o 
   4  12   4      127.37      129.69      3.14 o 
   5  12   4       20.24       19.95      1.08 o 
   6  12   4        8.72        9.24      0.61 o 
   7  12   4       25.99       22.52      0.82 o 
   8  12   4       32.76       35.16      1.55 o 
  -6  13   4       44.96       44.85      1.47 o 
  -5  13   4       30.31       32.26      1.23 o 
  -4  13   4        6.26        8.41      0.60 o 
  -3  13   4       52.60       57.13      1.62 o 
  -2  13   4       34.47       38.08      1.64 o 
  -1  13   4        2.55        2.06      0.40 o 
   0  13   4       24.74       25.60      0.99 o 
   1  13   4       14.63       15.93      0.89 o 
   2  13   4       55.42       56.62      1.65 o 
   3  13   4       22.62       21.72      1.12 o 
   4  13   4       35.11       37.98      1.53 o 
   5  13   4        0.44        0.23      0.46 o 
   6  13   4        9.98        9.11      0.84 o 
  -3  14   4      107.99      109.20      4.51 o 
  -2  14   4       76.05       80.44      2.47 o 
  -1  14   4       13.43       14.74      0.92 o 
   0  14   4       52.01       51.42      1.51 o 
   1  14   4       27.41       27.76      1.58 o 
   2  14   4       16.40       14.49      0.97 o 
 -15   0   5       21.17       24.41      1.11 o 
 -14   0   5        2.24        2.16      0.32 o 
 -13   0   5        0.97        0.72      0.25 o 
 -12   0   5       30.56       36.10      1.28 o 
 -11   0   5      468.57      458.63      9.09 o 
 -10   0   5      226.68      211.63      5.43 o 
  -9   0   5       13.16       14.56      0.66 o 
  -8   0   5      122.33      110.09      2.90 o 
  -7   0   5       99.39      104.85      2.51 o 
  -6   0   5       98.91       93.38      2.74 o 
  -5   0   5        5.86        6.98      0.40 o 
  -4   0   5      165.06      109.29      2.74 o 
  -3   0   5      743.33      694.47     12.53 o 
  -2   0   5     1506.87     1534.86     24.40 o 
  -1   0   5     1699.46     1948.65     41.03 o 
   0   0   5      631.49      699.90     12.01 o 
   1   0   5      314.98      371.97      6.59 o 
   2   0   5      109.33      118.48      2.65 o 
   3   0   5      749.64      726.13     11.85 o 
   4   0   5     1201.62     1259.11     22.52 o 
   5   0   5       17.48       18.99      0.71 o 
   6   0   5        4.36        7.04      0.36 o 
   7   0   5        2.32        3.16      0.29 o 
   8   0   5       81.56       75.63      2.01 o 
   9   0   5       89.82       70.28      1.95 o 
  10   0   5      280.66      259.45      5.24 o 
  11   0   5        6.91        6.93      0.45 o 
  12   0   5       84.05       88.59      2.38 o 
  13   0   5        0.22       -0.09      0.28 o 
  14   0   5        3.89        2.33      0.37 o 
 -15   1   5       16.72       16.70      0.63 o 
 -14   1   5        6.38        6.61      0.34 o 
 -13   1   5       26.54       26.61      0.76 o 
 -12   1   5       39.63       39.84      0.95 o 
 -11   1   5       19.04       16.45      0.50 o 
 -10   1   5      104.43      105.82      2.01 o 
  -9   1   5       82.10       96.28      1.66 o 
  -8   1   5      194.40      194.20      3.20 o 
  -7   1   5       10.43       11.90      0.37 o 
  -6   1   5      110.07      111.19      2.05 o 
  -5   1   5      430.48      473.86      6.79 o 
  -4   1   5      304.60      346.30      5.11 o 
  -3   1   5      100.08      168.24      2.99 o 
  -2   1   5       80.13       47.35      0.98 o 
  -1   1   5     3790.59     3477.57     45.26 o 
   0   1   5      707.90      870.12     10.33 o 
   1   1   5       90.75       90.48      1.56 o 
   2   1   5      125.40      101.92      1.72 o 
   3   1   5       52.39       55.66      1.00 o 
   4   1   5      259.85      284.54      3.72 o 
   5   1   5        6.69        5.54      0.22 o 
   6   1   5      139.48      154.69      2.48 o 
   7   1   5      340.90      324.07      4.44 o 
   8   1   5       51.08       43.24      0.92 o 
   9   1   5      346.31      304.95      4.76 o 
  10   1   5       75.39       70.40      1.43 o 
  11   1   5       24.56       21.60      0.64 o 
  12   1   5      155.19      168.75      2.91 o 
  13   1   5       66.66       68.64      1.49 o 
  14   1   5       16.89       15.10      0.54 o 
  15   1   5        6.04        6.94      0.62 o 
 -15   2   5        2.20        1.61      0.22 o 
 -14   2   5        0.22        0.21      0.17 o 
 -13   2   5       29.29       29.67      0.81 o 
 -12   2   5       25.95       22.45      0.66 o 
 -11   2   5       82.62       78.92      1.58 o 
 -10   2   5       75.70       70.47      1.39 o 
  -9   2   5      303.80      282.59      4.03 o 
  -8   2   5       20.61       23.49      0.62 o 
  -7   2   5        9.95       10.08      0.33 o 
  -6   2   5      401.30      406.18      5.79 o 
  -5   2   5       29.36       20.92      0.51 o 
  -4   2   5      511.53      527.59      7.03 o 
  -3   2   5     1128.83     1261.65     15.29 o 
  -2   2   5      530.34      606.11      8.11 o 
  -1   2   5       12.68       16.59      0.52 o 
   0   2   5     1886.80     1926.55     23.25 o 
   1   2   5     1158.84     1390.42     16.82 o 
   2   2   5     1143.76     1264.53     15.40 o 
   3   2   5       95.92      103.80      1.58 o 
   4   2   5       86.68       93.45      1.62 o 
   5   2   5      100.63      103.26      1.69 o 
   6   2   5       11.64       10.51      0.32 o 
   7   2   5      206.69      202.10      2.96 o 
   8   2   5       39.37       35.63      0.79 o 
   9   2   5       92.06       81.52      1.53 o 
  10   2   5      108.19      101.46      1.72 o 
  11   2   5       99.26      104.54      1.84 o 
  12   2   5      106.02      113.74      2.15 o 
  13   2   5        4.57        5.73      0.32 o 
  14   2   5        5.10        5.95      0.33 o 
  15   2   5       15.87       16.61      1.01 o 
 -15   3   5        2.65        3.24      0.28 o 
 -14   3   5        0.71        1.59      0.21 o 
 -13   3   5       19.30       20.90      0.60 o 
 -12   3   5       16.70       17.83      0.54 o 
 -11   3   5        3.11        2.98      0.23 o 
 -10   3   5       18.35       20.15      0.58 o 
  -9   3   5       66.58       55.81      1.22 o 
  -8   3   5       12.80       13.38      0.40 o 
  -7   3   5      114.87      104.35      1.75 o 
  -6   3   5      425.50      453.01      6.18 o 
  -5   3   5       52.75       44.60      0.94 o 
  -4   3   5      219.62      207.09      3.10 o 
  -3   3   5      147.49      164.16      2.57 o 
  -2   3   5      159.61      155.06      2.44 o 
  -1   3   5      187.59      198.47      3.11 o 
   0   3   5      198.75      212.90      3.12 o 
   1   3   5      713.00      853.53     10.02 o 
   2   3   5      140.31      134.66      2.03 o 
   3   3   5      391.16      389.14      4.70 o 
   4   3   5       86.80      104.57      1.71 o 
   5   3   5      183.80      179.10      2.53 o 
   6   3   5      133.70      143.01      2.29 o 
   7   3   5       85.98       77.51      1.46 o 
   8   3   5       16.82       11.41      0.38 o 
   9   3   5       49.55       38.83      0.79 o 
  10   3   5       54.03       59.85      1.26 o 
  11   3   5        4.76        3.17      0.23 o 
  12   3   5        3.10        2.02      0.22 o 
  13   3   5        9.04        9.70      0.43 o 
  14   3   5       19.29       22.99      0.73 o 
  15   3   5       25.41       20.47      2.05 o 
 -15   4   5        6.50        6.24      0.35 o 
 -14   4   5       17.52       18.52      0.63 o 
 -13   4   5       29.91       31.91      0.82 o 
 -12   4   5       35.18       37.85      0.90 o 
 -11   4   5       17.34       16.49      0.51 o 
 -10   4   5       10.62       10.85      0.41 o 
  -9   4   5        3.25        2.67      0.20 o 
  -8   4   5       17.93       19.13      0.51 o 
  -7   4   5       96.75       79.29      1.47 o 
  -6   4   5      105.38       89.48      1.67 o 
  -5   4   5       85.47       72.70      1.46 o 
  -4   4   5      205.64      198.14      2.82 o 
  -3   4   5       91.92      125.13      2.06 o 
  -2   4   5       91.32       98.48      1.69 o 
  -1   4   5       26.42       36.00      0.73 o 
   0   4   5       75.36       91.23      1.62 o 
   1   4   5      187.77      201.57      2.80 o 
   2   4   5       55.52       47.70      0.92 o 
   3   4   5       64.87       58.71      1.05 o 
   4   4   5       17.25       13.51      0.39 o 
   5   4   5       13.83       12.30      0.36 o 
   6   4   5       86.19       77.10      1.47 o 
   7   4   5       90.18       82.59      1.46 o 
   8   4   5       16.77       13.20      0.43 o 
   9   4   5       21.07       16.08      0.47 o 
  10   4   5       22.54       22.51      0.65 o 
  11   4   5      128.54      125.76      2.08 o 
  12   4   5       80.30       83.58      1.57 o 
  13   4   5       57.93       61.17      1.46 o 
  14   4   5       24.49       25.01      0.72 o 
 -15   5   5        2.74        3.28      0.41 o 
 -14   5   5        7.66        8.44      0.44 o 
 -13   5   5       15.43       14.72      0.53 o 
 -12   5   5       20.29       19.90      0.61 o 
 -11   5   5       17.41       19.01      0.55 o 
 -10   5   5       33.05       31.87      0.83 o 
  -9   5   5       21.86       24.16      0.63 o 
  -8   5   5       76.56       74.71      1.35 o 
  -7   5   5       55.02       48.65      0.98 o 
  -6   5   5      127.25      128.71      2.12 o 
  -5   5   5       58.10       64.29      1.19 o 
  -4   5   5       70.99       68.21      1.22 o 
  -3   5   5       11.31        9.70      0.32 o 
  -2   5   5      433.51      483.76      6.19 o 
  -1   5   5      825.91      868.55      9.31 o 
   0   5   5       67.96       88.28      1.42 o 
   1   5   5      221.38      234.75      3.12 o 
   2   5   5      291.63      284.74      3.66 o 
   3   5   5        6.31        8.32      0.26 o 
   4   5   5       85.03       97.90      1.58 o 
   5   5   5       56.69       57.76      1.03 o 
   6   5   5        0.95        0.63      0.13 o 
   7   5   5       90.35       77.57      1.42 o 
   8   5   5       98.21       83.23      1.52 o 
   9   5   5       44.23       37.81      0.81 o 
  10   5   5       26.47       23.84      0.66 o 
  11   5   5        3.29        3.45      0.25 o 
  12   5   5        9.81       11.53      0.42 o 
  13   5   5       18.47       21.44      0.68 o 
  14   5   5       13.30       13.15      0.57 o 
 -14   6   5       25.32       26.69      0.79 o 
 -13   6   5       39.52       43.04      0.96 o 
 -12   6   5       20.89       20.60      0.61 o 
 -11   6   5        6.32        4.57      0.28 o 
 -10   6   5       27.22       23.19      0.60 o 
  -9   6   5       70.23       62.23      1.27 o 
  -8   6   5      100.84       99.20      1.74 o 
  -7   6   5        9.58       11.55      0.39 o 
  -6   6   5      228.84      225.90      3.30 o 
  -5   6   5       69.14       73.70      1.29 o 
  -4   6   5       10.93       13.68      0.39 o 
  -3   6   5       12.75       16.19      0.42 o 
  -2   6   5      219.98      213.30      2.80 o 
  -1   6   5      449.20      421.11      7.34 o 
   0   6   5      409.75      438.80      7.79 o 
   1   6   5      487.54      519.88      6.67 o 
   2   6   5      936.15      976.36     12.15 o 
   3   6   5      523.24      501.52      6.22 o 
   4   6   5      215.67      205.17      2.92 o 
   5   6   5       46.02       41.69      0.85 o 
   6   6   5      130.75      122.88      1.92 o 
   7   6   5       59.76       63.01      1.17 o 
   8   6   5       12.20       10.81      0.40 o 
   9   6   5       19.10       19.39      0.57 o 
  10   6   5       38.36       37.82      0.96 o 
  11   6   5       47.41       44.01      0.90 o 
  12   6   5      120.13      119.65      2.28 o 
  13   6   5        2.14        1.94      0.24 o 
 -14   7   5       35.60       34.64      1.05 o 
 -13   7   5        5.13        5.48      0.35 o 
 -12   7   5        6.15        6.60      0.35 o 
 -11   7   5        8.88        7.36      0.37 o 
 -10   7   5       50.63       44.79      1.06 o 
  -9   7   5       84.87       81.54      1.53 o 
  -8   7   5        3.89        4.36      0.28 o 
  -7   7   5      147.12      154.14      2.63 o 
  -6   7   5      249.09      242.80      3.34 o 
  -5   7   5       75.97       67.31      1.27 o 
  -4   7   5       22.69       23.85      0.53 o 
  -3   7   5       24.78       24.37      0.52 o 
  -2   7   5      278.54      271.45      5.86 o 
  -1   7   5       98.96       97.68      2.42 o 
   0   7   5       85.02       83.82      2.15 o 
   1   7   5      331.82      315.01      6.02 o 
   2   7   5      179.98      167.83      2.52 o 
   3   7   5       84.36       89.15      1.42 o 
   4   7   5      285.25      276.52      3.66 o 
   5   7   5       62.02       56.70      1.09 o 
   6   7   5      114.83       99.17      1.79 o 
   7   7   5       70.43       62.48      1.24 o 
   8   7   5       44.27       39.25      0.93 o 
   9   7   5       42.98       42.02      1.00 o 
  10   7   5        6.55        5.52      0.33 o 
  11   7   5       66.34       69.22      1.44 o 
  12   7   5       12.87       11.50      0.49 o 
  13   7   5        8.82        8.70      0.45 o 
 -13   8   5        4.07        4.88      0.38 o 
 -12   8   5       22.73       22.22      0.70 o 
 -11   8   5        9.92       11.54      0.47 o 
 -10   8   5        4.89        3.50      0.29 o 
  -9   8   5        7.27        9.53      0.40 o 
  -8   8   5       71.24       66.26      1.42 o 
  -7   8   5       41.49       39.77      0.92 o 
  -6   8   5       57.89       55.49      1.22 o 
  -5   8   5       71.32       75.90      1.46 o 
  -4   8   5      169.24      161.40      2.45 o 
  -3   8   5       79.91       84.83      2.16 o 
  -2   8   5      363.14      349.44      6.36 o 
  -1   8   5      616.93      603.68     10.47 o 
   0   8   5      340.77      339.50      6.51 o 
   1   8   5       72.22       72.90      1.91 o 
   2   8   5      147.88      157.09      3.66 o 
   3   8   5      259.36      239.23      3.20 o 
   4   8   5      182.76      183.81      2.96 o 
   5   8   5       49.23       41.01      0.96 o 
   6   8   5       61.97       61.88      1.28 o 
   7   8   5      186.86      185.16      2.90 o 
   8   8   5       79.40       86.80      1.71 o 
   9   8   5       25.07       25.87      0.65 o 
  10   8   5       96.35       98.46      1.86 o 
  11   8   5       14.19       13.49      0.50 o 
  12   8   5       54.06       51.58      1.26 o 
 -12   9   5       27.89       27.34      0.90 o 
 -11   9   5       27.21       25.62      0.90 o 
 -10   9   5       48.49       45.34      1.23 o 
  -9   9   5       38.15       35.40      0.97 o 
  -8   9   5       58.12       56.45      1.23 o 
  -7   9   5      267.53      263.10      4.32 o 
  -6   9   5      110.47      107.71      2.06 o 
  -5   9   5       69.21       69.62      1.33 o 
  -4   9   5      326.96      318.56      6.00 o 
  -3   9   5      153.63      150.44      3.56 o 
  -2   9   5       63.29       58.45      1.69 o 
  -1   9   5       51.62       45.43      1.26 o 
   0   9   5      125.26      120.52      2.73 o 
   1   9   5      235.68      230.15      4.90 o 
   2   9   5      112.82      111.68      2.58 o 
   3   9   5      228.57      234.71      4.76 o 
   4   9   5      157.32      151.95      2.84 o 
   5   9   5       40.34       35.35      0.95 o 
   6   9   5       21.22       22.01      0.61 o 
   7   9   5       87.69       89.12      1.76 o 
   8   9   5       96.46       99.40      1.91 o 
   9   9   5       46.62       49.16      1.17 o 
  10   9   5       12.68       13.65      0.52 o 
  11   9   5      106.47      100.42      1.88 o 
 -11  10   5       35.57       38.59      1.11 o 
 -10  10   5        2.83        3.98      0.34 o 
  -9  10   5       54.46       57.22      1.36 o 
  -8  10   5        1.88        2.81      0.25 o 
  -7  10   5       20.85       20.02      0.60 o 
  -6  10   5        5.30        6.73      0.31 o 
  -5  10   5        7.07        6.20      0.50 o 
  -4  10   5       16.05       12.31      0.80 o 
  -3  10   5       22.23       18.07      0.86 o 
  -2  10   5      120.12      119.00      3.32 o 
  -1  10   5       15.13       12.67      0.71 o 
   0  10   5       33.04       29.38      1.06 o 
   1  10   5       31.53       28.02      1.05 o 
   2  10   5       71.17       67.63      2.37 o 
   3  10   5       39.57       37.48      1.40 o 
   4  10   5       29.15       23.90      0.98 o 
   5  10   5       39.11       35.78      0.91 o 
   6  10   5       74.31       77.81      1.63 o 
   7  10   5       34.77       34.06      0.98 o 
   8  10   5       84.06       92.42      1.85 o 
   9  10   5       11.52       13.94      0.56 o 
  10  10   5       50.37       47.29      1.26 o 
 -10  11   5       31.31       31.38      1.26 o 
  -9  11   5       11.73       11.58      0.48 o 
  -8  11   5        8.96        9.73      0.44 o 
  -7  11   5       24.23       26.65      0.72 o 
  -6  11   5        8.96        8.68      0.60 o 
  -5  11   5       51.38       51.25      1.68 o 
  -4  11   5       18.51       16.68      0.78 o 
  -3  11   5       50.25       50.95      1.70 o 
  -2  11   5       33.29       31.65      1.03 o 
  -1  11   5       29.80       31.18      1.12 o 
   0  11   5       61.20       58.59      1.96 o 
   1  11   5       33.42       27.99      0.99 o 
   2  11   5       12.66       12.87      0.63 o 
   3  11   5       68.35       65.20      2.18 o 
   4  11   5       10.08       11.99      0.68 o 
   5  11   5       47.99       45.70      1.49 o 
   6  11   5       45.04       50.49      1.37 o 
   7  11   5       17.94       20.94      0.65 o 
   8  11   5        2.95        2.20      0.33 o 
   9  11   5       25.04       25.83      0.97 o 
  -8  12   5        7.75        8.56      0.78 o 
  -7  12   5        3.54        3.07      0.48 o 
  -6  12   5       40.48       44.60      1.47 o 
  -5  12   5       21.74       21.85      0.97 o 
  -4  12   5        5.44        5.04      0.53 o 
  -3  12   5       11.17       11.30      0.66 o 
  -2  12   5       74.51       73.73      2.02 o 
  -1  12   5       25.34       25.62      1.03 o 
   0  12   5      101.11      108.91      2.60 o 
   1  12   5       42.84       50.09      1.57 o 
   2  12   5       27.62       29.09      1.23 o 
   3  12   5        4.79        4.71      0.45 o 
   4  12   5        7.60        7.06      0.62 o 
   5  12   5        6.69        7.13      0.52 o 
   6  12   5       91.22       95.13      2.80 o 
   7  12   5       46.30       47.07      1.63 o 
  -6  13   5       29.27       30.30      1.29 o 
  -5  13   5       38.24       42.17      1.41 o 
  -4  13   5       15.46       15.99      0.88 o 
  -3  13   5       53.68       59.01      1.78 o 
  -2  13   5        2.50        2.46      0.41 o 
  -1  13   5       26.04       22.04      1.14 o 
   0  13   5        7.32        7.32      0.60 o 
   1  13   5       68.17       67.48      2.23 o 
   2  13   5       45.70       50.84      1.69 o 
   3  13   5       51.72       57.65      1.82 o 
   4  13   5        1.38        1.01      0.39 o 
   5  13   5        4.74        4.38      0.53 o 
 -15   0   6        5.63        6.20      0.53 o 
 -14   0   6        0.01        0.33      0.30 o 
 -13   0   6       20.29       21.44      0.88 o 
 -12   0   6      110.95      106.05      3.01 o 
 -11   0   6        7.39        7.54      0.46 o 
 -10   0   6       19.11       17.30      0.78 o 
  -9   0   6        6.13        3.69      0.31 o 
  -8   0   6       29.57       33.91      1.15 o 
  -7   0   6       17.76       27.01      0.98 o 
  -6   0   6       41.09       45.83      1.33 o 
  -5   0   6      536.53      520.45      9.98 o 
  -4   0   6      656.51      637.90     11.79 o 
  -3   0   6        0.23        3.80      0.31 o 
  -2   0   6      550.98      579.30     10.71 o 
  -1   0   6      182.61      194.52      4.67 o 
   0   0   6        2.61        7.57      0.53 o 
   1   0   6      419.03      446.47      8.26 o 
   2   0   6       23.27       28.50      0.94 o 
   3   0   6      196.15      212.84      4.24 o 
   4   0   6      184.86      173.78      3.84 o 
   5   0   6        0.13        0.97      0.19 o 
   6   0   6       26.31       29.09      0.92 o 
   7   0   6       54.86       46.88      1.36 o 
   8   0   6       14.73       14.13      0.58 o 
   9   0   6       11.63       11.17      0.50 o 
  10   0   6       12.13       13.53      0.59 o 
  11   0   6        0.61        0.90      0.25 o 
  12   0   6       52.98       60.16      1.84 o 
  13   0   6       79.11       88.64      2.44 o 
  14   0   6      135.44      143.44      3.36 o 
 -15   1   6       10.50        9.66      0.44 o 
 -14   1   6       11.75       12.94      0.48 o 
 -13   1   6       41.08       46.56      1.07 o 
 -12   1   6       31.47       33.69      0.86 o 
 -11   1   6       35.93       37.73      0.94 o 
 -10   1   6      163.61      140.37      2.49 o 
  -9   1   6       27.90       26.14      0.73 o 
  -8   1   6      494.37      464.22      6.30 o 
  -7   1   6       86.89       83.64      1.57 o 
  -6   1   6       97.65      100.46      1.81 o 
  -5   1   6       54.02       57.26      1.16 o 
  -4   1   6       92.34       98.54      1.79 o 
  -3   1   6      549.30      643.20      8.21 o 
  -2   1   6     1127.13     1147.03     13.81 o 
  -1   1   6      225.86      203.84      3.36 o 
   0   1   6      191.77      208.33      3.15 o 
   1   1   6      133.15      108.44      1.84 o 
   2   1   6      216.78      242.50      3.28 o 
   3   1   6      414.88      454.53      5.51 o 
   4   1   6       46.83       47.88      0.95 o 
   5   1   6      182.37      168.05      2.48 o 
   6   1   6       79.13       82.76      1.41 o 
   7   1   6      167.47      157.81      2.41 o 
   8   1   6      178.59      156.31      2.75 o 
   9   1   6       76.29       69.66      1.38 o 
  10   1   6       18.20       18.12      0.54 o 
  11   1   6       31.47       29.80      0.75 o 
  12   1   6      293.51      306.61      4.70 o 
  13   1   6      206.52      209.95      3.46 o 
  14   1   6      122.66      125.62      2.43 o 
 -15   2   6        5.22        5.82      0.36 o 
 -14   2   6       10.49       10.55      0.47 o 
 -13   2   6        9.67       11.59      0.45 o 
 -12   2   6       46.18       41.78      1.04 o 
 -11   2   6       15.93       12.90      0.46 o 
 -10   2   6        3.02        2.02      0.21 o 
  -9   2   6       76.61       65.60      1.40 o 
  -8   2   6       69.90       65.37      1.30 o 
  -7   2   6      423.28      415.00      5.48 o 
  -6   2   6        0.32        0.38      0.12 o 
  -5   2   6       94.98      100.71      1.69 o 
  -4   2   6      131.00      129.50      2.13 o 
  -3   2   6        3.01        4.79      0.22 o 
  -2   2   6      484.06      475.45      6.48 o 
  -1   2   6      223.54      219.99      3.66 o 
   0   2   6       20.94       32.06      0.82 o 
   1   2   6      605.65      625.76      7.67 o 
   2   2   6      435.77      446.66      5.35 o 
   3   2   6      222.78      236.04      3.20 o 
   4   2   6       46.79       45.23      0.88 o 
   5   2   6      504.77      513.75      6.32 o 
   6   2   6      529.86      516.76      6.46 o 
   7   2   6      128.56      117.05      1.96 o 
   8   2   6       59.17       58.04      1.15 o 
   9   2   6       20.54       21.23      0.57 o 
  10   2   6       42.56       42.03      0.97 o 
  11   2   6       27.70       29.28      0.71 o 
  12   2   6       34.26       38.51      0.93 o 
  13   2   6       21.52       22.78      0.70 o 
  14   2   6        8.75        9.72      0.41 o 
 -15   3   6        1.07        0.93      0.23 o 
 -14   3   6       35.45       38.61      1.12 o 
 -13   3   6       11.23        9.69      0.41 o 
 -12   3   6       46.93       46.72      1.18 o 
 -11   3   6       58.26       59.77      1.33 o 
 -10   3   6       45.20       38.16      0.87 o 
  -9   3   6       66.97       62.32      1.29 o 
  -8   3   6       71.52       71.99      1.52 o 
  -7   3   6      271.77      257.84      4.02 o 
  -6   3   6       13.50        8.51      0.31 o 
  -5   3   6       37.70       28.96      0.72 o 
  -4   3   6       76.68       62.59      1.24 o 
  -3   3   6      216.96      229.48      3.27 o 
  -2   3   6       39.01       29.04      0.72 o 
  -1   3   6      181.97      168.99      2.68 o 
   0   3   6       59.38       80.89      1.49 o 
   1   3   6      343.99      325.71      4.39 o 
   2   3   6      205.70      213.15      2.95 o 
   3   3   6      213.90      237.51      3.26 o 
   4   3   6      128.89      123.27      1.88 o 
   5   3   6       44.79       46.29      0.94 o 
   6   3   6      145.88      140.58      2.29 o 
   7   3   6       10.78       10.32      0.36 o 
   8   3   6       26.52       16.66      0.51 o 
   9   3   6        2.18        2.94      0.23 o 
  10   3   6       28.01       25.74      0.69 o 
  11   3   6       31.08       31.70      0.73 o 
  12   3   6      272.57      286.29      4.56 o 
  13   3   6      197.96      199.55      3.19 o 
  14   3   6       79.52       76.57      1.57 o 
 -15   4   6       22.07       20.40      0.95 o 
 -14   4   6        2.08        1.88      0.24 o 
 -13   4   6       52.23       55.28      1.30 o 
 -12   4   6      112.81      109.30      2.01 o 
 -11   4   6       59.49       60.22      1.30 o 
 -10   4   6      132.30      128.53      2.36 o 
  -9   4   6       65.76       58.95      1.27 o 
  -8   4   6       21.89       26.22      0.68 o 
  -7   4   6      395.18      372.05      5.15 o 
  -6   4   6       96.90      105.33      1.83 o 
  -5   4   6       76.66       67.31      1.24 o 
  -4   4   6       15.21       19.21      0.52 o 
  -3   4   6       56.70       50.45      0.98 o 
  -2   4   6       75.04       80.12      1.40 o 
  -1   4   6       58.48       51.10      0.97 o 
   0   4   6       50.53       59.43      1.10 o 
   1   4   6      141.88      147.03      2.17 o 
   2   4   6      153.37      183.20      2.64 o 
   3   4   6       94.87      109.56      1.74 o 
   4   4   6      128.37      117.47      1.79 o 
   5   4   6      233.91      236.70      3.30 o 
   6   4   6      100.60       94.86      1.67 o 
   7   4   6      127.45      112.08      1.85 o 
   8   4   6       44.88       38.02      0.80 o 
   9   4   6       50.26       53.42      1.16 o 
  10   4   6        9.83        8.53      0.34 o 
  11   4   6       32.11       34.39      0.91 o 
  12   4   6        0.69        0.68      0.19 o 
  13   4   6       27.42       28.25      0.86 o 
  14   4   6        4.06        3.87      0.47 o 
 -15   5   6       10.90        9.77      0.70 o 
 -14   5   6        6.18        7.66      0.41 o 
 -13   5   6        8.44        9.57      0.40 o 
 -12   5   6       46.25       44.29      0.98 o 
 -11   5   6       60.38       63.35      1.43 o 
 -10   5   6       61.17       55.40      1.20 o 
  -9   5   6      127.78      124.37      2.15 o 
  -8   5   6       47.01       50.62      1.19 o 
  -7   5   6      171.79      167.16      2.52 o 
  -6   5   6       44.40       54.90      1.06 o 
  -5   5   6      113.89      104.27      1.80 o 
  -4   5   6       50.04       39.70      0.86 o 
  -3   5   6      448.37      440.86      5.55 o 
  -2   5   6      257.03      290.45      3.95 o 
  -1   5   6      138.47      145.21      2.13 o 
   0   5   6       51.33       52.00      0.95 o 
   1   5   6      131.84      125.24      1.97 o 
   2   5   6      106.17      102.06      1.66 o 
   3   5   6      677.13      684.25      7.43 o 
   4   5   6       23.96       22.87      0.55 o 
   5   5   6       95.45       96.84      1.59 o 
   6   5   6       45.66       43.17      0.86 o 
   7   5   6       93.55       84.85      1.56 o 
   8   5   6       19.36       12.51      0.42 o 
   9   5   6       41.84       38.57      0.89 o 
  10   5   6       21.26       23.37      0.65 o 
  11   5   6        6.14        5.44      0.30 o 
  12   5   6      107.96      114.64      2.12 o 
  13   5   6      106.19      102.13      2.10 o 
  14   5   6       71.90       71.75      2.11 o 
 -14   6   6       14.65       13.48      0.60 o 
 -13   6   6       18.07       17.11      0.62 o 
 -12   6   6       55.66       57.66      1.38 o 
 -11   6   6       58.77       54.30      1.19 o 
 -10   6   6       38.36       38.98      1.05 o 
  -9   6   6      152.22      155.07      2.68 o 
  -8   6   6      118.45      127.18      2.14 o 
  -7   6   6      257.54      241.77      3.66 o 
  -6   6   6        7.09        8.48      0.29 o 
  -5   6   6       52.07       49.25      1.03 o 
  -4   6   6       33.19       30.79      0.74 o 
  -3   6   6       90.85       88.87      1.56 o 
  -2   6   6       73.31       63.91      1.23 o 
  -1   6   6       76.53       81.21      1.28 o 
   0   6   6      135.77      154.67      2.24 o 
   1   6   6       59.50       54.92      1.01 o 
   2   6   6       39.96       35.79      0.75 o 
   3   6   6      216.19      213.15      3.18 o 
   4   6   6      137.93      129.77      1.92 o 
   5   6   6       96.54       93.06      1.59 o 
   6   6   6      219.96      214.03      3.06 o 
   7   6   6       39.25       35.32      0.76 o 
   8   6   6       36.36       38.82      0.94 o 
   9   6   6       51.26       51.19      1.15 o 
  10   6   6        5.54        4.26      0.27 o 
  11   6   6       67.78       68.31      1.49 o 
  12   6   6        6.65        7.12      0.37 o 
  13   6   6        4.39        4.43      0.32 o 
 -13   7   6        2.23        2.49      0.30 o 
 -12   7   6       36.52       38.51      1.04 o 
 -11   7   6       31.26       30.52      0.83 o 
 -10   7   6        4.74        5.00      0.30 o 
  -9   7   6       79.81       77.51      1.62 o 
  -8   7   6        9.64       10.92      0.42 o 
  -7   7   6       31.59       36.23      0.89 o 
  -6   7   6        8.59        8.43      0.33 o 
  -5   7   6      148.05      141.05      2.29 o 
  -4   7   6       43.75       51.58      1.06 o 
  -3   7   6       27.95       23.56      0.53 o 
  -2   7   6      113.60      106.70      2.47 o 
  -1   7   6       93.95       87.51      2.33 o 
   0   7   6       43.66       41.95      1.32 o 
   1   7   6       16.84       15.02      0.63 o 
   2   7   6       82.94       75.03      1.30 o 
   3   7   6      153.78      152.02      2.49 o 
   4   7   6        8.23       10.12      0.36 o 
   5   7   6       11.76       11.83      0.38 o 
   6   7   6       81.17       71.49      1.41 o 
   7   7   6       44.12       39.98      0.91 o 
   8   7   6       25.33       30.82      0.84 o 
   9   7   6        1.20        1.39      0.20 o 
  10   7   6        8.79        8.83      0.39 o 
  11   7   6       59.38       59.02      1.25 o 
  12   7   6       69.65       72.08      1.53 o 
 -13   8   6        0.16        0.07      0.24 o 
 -12   8   6        4.35        4.16      0.33 o 
 -11   8   6      134.97      135.13      2.29 o 
 -10   8   6      150.36      150.19      2.72 o 
  -9   8   6       55.44       57.23      1.35 o 
  -8   8   6       52.71       51.12      1.11 o 
  -7   8   6      141.72      142.38      2.55 o 
  -6   8   6      115.88      113.72      2.16 o 
  -5   8   6       22.65       21.85      0.61 o 
  -4   8   6        3.13        3.61      0.18 o 
  -3   8   6       11.86       12.12      0.61 o 
  -2   8   6      252.80      233.78      4.47 o 
  -1   8   6      132.92      142.84      3.14 o 
   0   8   6       81.11       87.45      2.26 o 
   1   8   6       66.81       66.13      1.70 o 
   2   8   6      232.93      223.52      4.56 o 
   3   8   6      268.10      261.18      3.80 o 
   4   8   6      126.94      119.28      1.89 o 
   5   8   6       60.50       58.65      1.25 o 
   6   8   6       92.09       96.29      1.88 o 
   7   8   6       17.21       19.09      0.57 o 
   8   8   6       10.78       10.68      0.42 o 
   9   8   6       63.55       67.46      1.42 o 
  10   8   6        6.42        6.09      0.35 o 
  11   8   6       18.97       19.68      0.68 o 
  12   8   6       62.01       52.57      1.30 o 
 -12   9   6       38.10       38.28      1.16 o 
 -11   9   6        2.49        1.64      0.27 o 
 -10   9   6       10.67       10.47      0.48 o 
  -9   9   6        3.99        5.32      0.33 o 
  -8   9   6       35.89       35.81      0.92 o 
  -7   9   6       34.68       37.01      0.95 o 
  -6   9   6      152.96      148.94      2.64 o 
  -5   9   6       75.74       75.15      1.56 o 
  -4   9   6       10.01        8.97      0.64 o 
  -3   9   6        6.32        8.10      0.53 o 
  -2   9   6      103.90       96.31      2.43 o 
  -1   9   6       76.12       75.69      2.03 o 
   0   9   6      224.75      208.51      4.62 o 
   1   9   6       24.90       25.34      0.93 o 
   2   9   6      239.64      234.30      5.08 o 
   3   9   6      135.82      133.32      3.47 o 
   4   9   6       55.49       49.46      1.21 o 
   5   9   6       63.26       66.85      1.41 o 
   6   9   6       13.72       16.71      0.58 o 
   7   9   6       18.18       18.46      0.58 o 
   8   9   6      129.30      142.94      2.82 o 
   9   9   6        3.60        3.93      0.31 o 
  10   9   6       92.01       96.73      1.93 o 
  11   9   6       32.98       32.96      0.92 o 
 -11  10   6       82.32       77.94      1.72 o 
 -10  10   6       82.91       85.35      1.78 o 
  -9  10   6       79.77       80.97      1.66 o 
  -8  10   6       15.75       16.66      0.67 o 
  -7  10   6        6.12        6.67      0.40 o 
  -6  10   6       80.97       74.20      1.44 o 
  -5  10   6       39.24       33.84      1.46 o 
  -4  10   6        7.61        6.07      0.51 o 
  -3  10   6       19.46       15.52      0.79 o 
  -2  10   6       44.08       30.66      1.31 o 
  -1  10   6       22.97       20.32      0.99 o 
   0  10   6       53.09       48.56      1.55 o 
   1  10   6       15.92       12.46      0.69 o 
   2  10   6       36.48       28.68      1.41 o 
   3  10   6        5.90        5.30      0.44 o 
   4  10   6       20.06       16.65      0.82 o 
   5  10   6       35.33       30.96      1.07 o 
   6  10   6       27.15       29.32      0.79 o 
   7  10   6       73.38       82.30      1.61 o 
   8  10   6        2.19        2.44      0.28 o 
   9  10   6       16.42       13.80      0.59 o 
  10  10   6       27.09       25.89      1.00 o 
  -9  11   6        1.64        1.55      0.38 o 
  -8  11   6       18.78       18.01      0.54 o 
  -7  11   6       69.72       69.52      2.21 o 
  -6  11   6       76.49       74.34      2.00 o 
  -5  11   6       32.75       33.57      1.21 o 
  -4  11   6       14.17       12.27      0.67 o 
  -3  11   6       26.32       26.30      1.19 o 
  -2  11   6       46.50       39.47      1.34 o 
  -1  11   6        1.18        1.12      0.30 o 
   0  11   6       21.25       17.37      0.99 o 
   1  11   6        8.95        6.94      0.53 o 
   2  11   6       44.95       38.92      1.43 o 
   3  11   6       36.10       35.27      1.30 o 
   4  11   6       21.86       22.08      0.87 o 
   5  11   6       40.98       42.02      1.53 o 
   6  11   6       44.58       47.80      1.66 o 
   7  11   6        4.02        3.74      0.32 o 
   8  11   6       20.62       23.43      0.80 o 
  -8  12   6        4.27        3.58      0.56 o 
  -7  12   6       26.01       27.80      1.16 o 
  -6  12   6       14.77       14.18      0.81 o 
  -5  12   6       37.67       35.93      1.20 o 
  -4  12   6       30.28       29.30      1.18 o 
  -3  12   6      179.99      189.47      3.99 o 
  -2  12   6      113.37      110.97      2.81 o 
  -1  12   6       78.60       83.01      2.48 o 
   0  12   6        5.58        7.16      0.50 o 
   1  12   6       46.73       48.99      1.65 o 
   2  12   6       41.46       45.71      1.42 o 
   3  12   6       19.14       17.74      0.90 o 
   4  12   6       53.27       58.21      1.72 o 
   5  12   6       43.96       43.59      1.65 o 
   6  12   6       15.31       15.61      0.93 o 
   7  12   6      109.54      115.28      3.49 o 
  -5  13   6       19.65       23.07      1.10 o 
  -4  13   6       24.79       30.64      1.17 o 
  -3  13   6        8.67        7.81      0.63 o 
  -2  13   6       91.36       96.93      3.05 o 
  -1  13   6        4.69        5.53      0.59 o 
   0  13   6       16.38       16.37      0.92 o 
   1  13   6        9.06        9.82      0.58 o 
   2  13   6        9.64       10.17      0.84 o 
   3  13   6       11.97       13.56      0.69 o 
   4  13   6        0.82        0.47      0.39 o 
 -15   0   7       10.38       13.30      0.75 o 
 -14   0   7       42.96       44.13      1.56 o 
 -13   0   7      108.96      113.62      3.06 o 
 -12   0   7        1.85        1.97      0.30 o 
 -11   0   7       25.11       23.95      1.04 o 
 -10   0   7       33.00       28.37      1.14 o 
  -9   0   7       30.38       24.96      0.99 o 
  -8   0   7       45.58       43.07      1.25 o 
  -7   0   7      290.91      274.35      5.67 o 
  -6   0   7       30.47       46.44      1.40 o 
  -5   0   7      242.46      261.90      5.32 o 
  -4   0   7      675.25      706.18     12.63 o 
  -3   0   7      247.00      283.03      6.06 o 
  -2   0   7       22.31       23.06      0.91 o 
  -1   0   7      188.07      150.19      3.56 o 
   0   0   7       30.73       36.31      1.42 o 
   1   0   7      305.81      310.17      5.92 o 
   2   0   7        9.88       15.90      0.63 o 
   3   0   7        3.78        0.81      0.17 o 
   4   0   7      463.38      461.53      7.80 o 
   5   0   7       26.26       27.72      0.84 o 
   6   0   7       18.99       18.47      0.75 o 
   7   0   7       37.07       36.80      1.16 o 
   8   0   7       18.28       16.18      0.79 o 
   9   0   7       19.81       19.65      0.79 o 
  10   0   7       81.39       79.63      2.41 o 
  11   0   7        0.22        0.41      0.24 o 
  12   0   7        7.68        8.53      0.53 o 
  13   0   7       29.56       32.54      1.12 o 
  14   0   7        0.25        0.84      0.35 o 
 -15   1   7        1.07        1.33      0.22 o 
 -14   1   7       21.81       21.10      0.65 o 
 -13   1   7       15.36       18.64      0.58 o 
 -12   1   7       81.49       81.89      1.74 o 
 -11   1   7       98.25       90.80      1.86 o 
 -10   1   7       30.24       31.09      0.83 o 
  -9   1   7       28.23       23.95      0.72 o 
  -8   1   7       18.29       16.56      0.52 o 
  -7   1   7      342.97      312.72      4.64 o 
  -6   1   7      166.05      159.90      2.67 o 
  -5   1   7      390.91      384.69      5.40 o 
  -4   1   7      515.05      592.53      7.89 o 
  -3   1   7     1525.41     1482.17     17.24 o 
  -2   1   7      235.66      214.76      3.55 o 
  -1   1   7      496.76      519.23      7.43 o 
   0   1   7       23.42       34.26      0.79 o 
   1   1   7      301.68      330.33      4.40 o 
   2   1   7      288.56      303.10      3.86 o 
   3   1   7      544.47      542.68      6.50 o 
   4   1   7      690.52      702.09      8.11 o 
   5   1   7      175.29      191.19      2.75 o 
   6   1   7      243.95      245.22      3.44 o 
   7   1   7      415.27      375.56      5.15 o 
   8   1   7       25.48       26.02      0.65 o 
   9   1   7       94.10       95.43      1.64 o 
  10   1   7       13.66       13.65      0.44 o 
  11   1   7       29.32       31.31      0.78 o 
  12   1   7      105.74      115.70      2.11 o 
  13   1   7       17.80       18.65      0.58 o 
  14   1   7       76.09       80.55      2.28 o 
 -15   2   7        0.35        0.78      0.28 o 
 -14   2   7       15.40       16.51      0.59 o 
 -13   2   7       61.21       64.82      1.35 o 
 -12   2   7       31.97       32.79      0.89 o 
 -11   2   7        8.92        8.92      0.39 o 
 -10   2   7        6.55        7.71      0.35 o 
  -9   2   7      187.72      174.18      2.95 o 
  -8   2   7      121.65      114.93      2.12 o 
  -7   2   7        7.34        8.94      0.33 o 
  -6   2   7      124.15      103.83      1.92 o 
  -5   2   7      529.86      525.46      6.90 o 
  -4   2   7      408.22      435.24      5.96 o 
  -3   2   7      617.48      615.03      7.90 o 
  -2   2   7      234.23      262.82      4.00 o 
  -1   2   7      311.56      332.32      4.66 o 
   0   2   7        1.24        2.25      0.18 o 
   1   2   7       87.27       81.33      1.45 o 
   2   2   7      200.96      188.91      2.88 o 
   3   2   7      128.68      129.44      2.02 o 
   4   2   7      202.74      203.09      2.92 o 
   5   2   7       95.44       96.10      1.62 o 
   6   2   7      230.63      220.10      3.18 o 
   7   2   7      160.29      148.64      2.31 o 
   8   2   7       57.91       55.41      1.15 o 
   9   2   7        4.37        5.27      0.28 o 
  10   2   7       20.38       23.15      0.65 o 
  11   2   7       15.08       15.32      0.54 o 
  12   2   7        7.05        8.82      0.37 o 
  13   2   7        5.72        6.77      0.38 o 
  14   2   7       16.67       16.50      0.87 o 
 -15   3   7       10.62       11.74      0.69 o 
 -14   3   7        1.89        2.02      0.24 o 
 -13   3   7       18.14       19.32      0.61 o 
 -12   3   7       21.09       21.94      0.69 o 
 -11   3   7        2.44        3.06      0.25 o 
 -10   3   7       10.16        9.77      0.43 o 
  -9   3   7       65.27       58.32      1.23 o 
  -8   3   7        9.75       11.73      0.42 o 
  -7   3   7       71.74       64.52      1.35 o 
  -6   3   7       25.41       19.95      0.54 o 
  -5   3   7      179.26      159.90      2.63 o 
  -4   3   7        0.58        1.55      0.17 o 
  -3   3   7      113.75      123.22      2.23 o 
  -2   3   7       25.72       29.58      0.78 o 
  -1   3   7       28.18       22.65      0.55 o 
   0   3   7      140.18      113.07      1.88 o 
   1   3   7      180.51      156.37      2.45 o 
   2   3   7       37.37       29.46      0.75 o 
   3   3   7      155.85      140.61      2.11 o 
   4   3   7      102.04      105.91      1.75 o 
   5   3   7      110.89      106.12      1.78 o 
   6   3   7       26.82       21.12      0.59 o 
   7   3   7      153.71      137.65      2.35 o 
   8   3   7       72.03       66.08      1.24 o 
   9   3   7       57.95       58.36      1.32 o 
  10   3   7       30.46       29.68      0.74 o 
  11   3   7       24.43       25.67      0.74 o 
  12   3   7       17.42       19.75      0.63 o 
  13   3   7        0.27        0.83      0.21 o 
  14   3   7       54.87       49.76      1.67 o 
 -15   4   7        1.65        1.83      0.36 o 
 -14   4   7        6.38        8.32      0.41 o 
 -13   4   7       30.30       32.08      0.82 o 
 -12   4   7       11.22       10.62      0.45 o 
 -11   4   7        6.17        5.19      0.30 o 
 -10   4   7       26.03       26.63      0.78 o 
  -9   4   7       84.80       88.14      1.69 o 
  -8   4   7       62.61       61.71      1.23 o 
  -7   4   7      135.53      137.21      2.31 o 
  -6   4   7        6.13        6.99      0.30 o 
  -5   4   7      136.57      130.62      2.20 o 
  -4   4   7       94.80       90.73      1.59 o 
  -3   4   7       60.33       68.67      1.34 o 
  -2   4   7       26.49       12.04      0.37 o 
  -1   4   7       59.37       57.15      1.11 o 
   0   4   7      116.59      116.72      1.86 o 
   1   4   7        9.53        8.78      0.34 o 
   2   4   7      593.75      569.06      6.92 o 
   3   4   7       16.36       14.44      0.39 o 
   4   4   7       10.01        9.09      0.34 o 
   5   4   7       78.60       75.24      1.32 o 
   6   4   7       85.76       79.05      1.47 o 
   7   4   7       10.35       10.08      0.36 o 
   8   4   7       13.08       12.47      0.42 o 
   9   4   7        4.50        2.46      0.23 o 
  10   4   7        1.54        1.44      0.20 o 
  11   4   7       30.50       32.26      0.85 o 
  12   4   7       45.29       47.13      1.14 o 
  13   4   7        0.58        0.61      0.23 o 
 -14   5   7       11.77       11.15      0.45 o 
 -13   5   7       17.67       17.68      0.62 o 
 -12   5   7       20.12       21.18      0.64 o 
 -11   5   7       14.04       13.50      0.48 o 
 -10   5   7       14.31       11.64      0.46 o 
  -9   5   7       30.58       31.45      0.83 o 
  -8   5   7       17.27       16.97      0.53 o 
  -7   5   7       91.53       88.61      1.73 o 
  -6   5   7      213.62      202.44      3.07 o 
  -5   5   7      207.58      190.28      3.06 o 
  -4   5   7      140.29      155.33      2.53 o 
  -3   5   7       84.92      100.30      1.82 o 
  -2   5   7        2.51        3.46      0.19 o 
  -1   5   7      142.74      148.05      2.29 o 
   0   5   7      162.10      163.18      2.47 o 
   1   5   7       43.73       40.72      0.87 o 
   2   5   7      144.84      141.77      2.24 o 
   3   5   7      455.57      443.20      5.43 o 
   4   5   7      142.23      142.88      2.13 o 
   5   5   7      215.63      192.56      2.91 o 
   6   5   7      125.27      110.49      1.88 o 
   7   5   7       50.97       43.06      0.94 o 
   8   5   7       26.46       25.36      0.71 o 
   9   5   7       77.03       77.77      1.65 o 
  10   5   7        8.77        9.13      0.41 o 
  11   5   7       14.16       12.76      0.49 o 
  12   5   7      102.10      101.52      2.01 o 
  13   5   7       49.23       52.64      1.71 o 
 -14   6   7        1.81        2.25      0.39 o 
 -13   6   7        8.57        9.32      0.45 o 
 -12   6   7        6.00        5.54      0.33 o 
 -11   6   7       10.78       10.89      0.44 o 
 -10   6   7      169.56      154.54      2.87 o 
  -9   6   7      154.46      153.78      2.90 o 
  -8   6   7      173.46      180.50      3.03 o 
  -7   6   7       54.46       56.71      1.22 o 
  -6   6   7        3.28        3.70      0.22 o 
  -5   6   7      221.71      213.23      3.16 o 
  -4   6   7      423.14      437.84      5.83 o 
  -3   6   7      337.42      329.20      4.46 o 
  -2   6   7      190.96      160.00      2.40 o 
  -1   6   7       29.68       34.62      0.77 o 
   0   6   7      391.14      364.13      4.64 o 
   1   6   7       31.63       33.87      0.68 o 
   2   6   7      152.89      152.18      2.33 o 
   3   6   7       27.65       28.66      0.67 o 
   4   6   7      146.95      142.74      2.15 o 
   5   6   7       98.95       90.98      1.72 o 
   6   6   7        6.98        6.54      0.29 o 
   7   6   7      101.85      100.62      1.86 o 
   8   6   7        0.52        0.53      0.18 o 
   9   6   7        3.01        2.72      0.27 o 
  10   6   7       44.62       46.46      1.08 o 
  11   6   7       17.91       19.15      0.60 o 
  12   6   7       22.50       22.40      0.79 o 
  13   6   7       23.36       23.56      1.21 o 
 -13   7   7       13.89       13.28      0.57 o 
 -12   7   7       21.26       23.96      0.71 o 
 -11   7   7        2.06        1.80      0.23 o 
 -10   7   7       12.57       11.48      0.49 o 
  -9   7   7        8.56        9.95      0.41 o 
  -8   7   7       27.05       26.19      0.66 o 
  -7   7   7       92.65       88.30      1.82 o 
  -6   7   7      102.96       99.85      1.83 o 
  -5   7   7       75.84       73.88      1.48 o 
  -4   7   7        4.13        3.16      0.19 o 
  -3   7   7       35.41       30.45      0.67 o 
  -2   7   7      133.46      128.25      1.92 o 
  -1   7   7      230.56      222.82      4.40 o 
   0   7   7       31.35       31.82      1.01 o 
   1   7   7       13.60        9.84      0.28 o 
   2   7   7      131.03      121.66      1.97 o 
   3   7   7      108.18      108.39      1.85 o 
   4   7   7       70.59       61.32      1.16 o 
   5   7   7       30.52       25.85      0.66 o 
   6   7   7       14.26       13.26      0.42 o 
   7   7   7       67.04       71.83      1.38 o 
   8   7   7        0.90        1.41      0.21 o 
   9   7   7        6.32        6.26      0.35 o 
  10   7   7       10.50       10.60      0.44 o 
  11   7   7       25.02       27.26      0.79 o 
  12   7   7       93.00       93.01      1.80 o 
 -12   8   7        0.93        1.01      0.24 o 
 -11   8   7        1.12        2.27      0.29 o 
 -10   8   7       69.47       72.26      1.49 o 
  -9   8   7       10.44       10.55      0.42 o 
  -8   8   7       35.82       35.37      0.96 o 
  -7   8   7      174.58      181.98      3.18 o 
  -6   8   7      225.28      223.70      3.38 o 
  -5   8   7       32.05       32.55      0.85 o 
  -4   8   7      113.93      103.63      1.76 o 
  -3   8   7       46.71       45.33      1.45 o 
  -2   8   7        5.46        5.92      0.45 o 
  -1   8   7       25.56       19.36      0.80 o 
   0   8   7       20.61       16.11      0.73 o 
   1   8   7      178.37      176.83      3.99 o 
   2   8   7       75.16       77.98      2.17 o 
   3   8   7        4.21        3.52      0.19 o 
   4   8   7       22.70       22.94      0.67 o 
   5   8   7        8.12        8.40      0.36 o 
   6   8   7       60.40       59.85      1.27 o 
   7   8   7       88.53       92.64      1.80 o 
   8   8   7        0.30        0.06      0.22 o 
   9   8   7       23.29       25.17      0.76 o 
  10   8   7        2.43        3.40      0.30 o 
  11   8   7       77.55       75.80      1.84 o 
 -11   9   7        9.78        9.78      0.48 o 
 -10   9   7       27.56       27.18      0.75 o 
  -9   9   7      131.41      135.94      2.36 o 
  -8   9   7        7.70        8.45      0.39 o 
  -7   9   7       32.06       35.47      0.94 o 
  -6   9   7       21.53       21.02      0.64 o 
  -5   9   7        7.10        5.93      0.26 o 
  -4   9   7       67.16       65.85      2.03 o 
  -3   9   7       52.34       43.39      1.44 o 
  -2   9   7       22.78       18.08      0.89 o 
  -1   9   7      180.10      168.93      4.14 o 
   0   9   7       29.65       27.35      1.07 o 
   1   9   7      178.53      170.54      4.52 o 
   2   9   7       60.42       55.72      1.62 o 
   3   9   7       10.46       10.88      0.64 o 
   4   9   7        1.02        0.86      0.14 o 
   5   9   7       75.33       76.97      1.44 o 
   6   9   7       55.08       56.42      1.37 o 
   7   9   7       32.82       38.60      0.99 o 
   8   9   7       23.78       28.34      0.79 o 
   9   9   7      123.71      128.15      2.29 o 
  10   9   7       64.62       64.82      1.48 o 
 -10  10   7       44.79       46.15      1.24 o 
  -9  10   7       14.83       15.71      0.61 o 
  -8  10   7        8.55        9.06      0.43 o 
  -7  10   7       26.96       29.87      0.74 o 
  -6  10   7        4.01        4.27      0.47 o 
  -5  10   7       16.87       16.10      0.85 o 
  -4  10   7       14.01       12.14      0.77 o 
  -3  10   7       28.69       22.54      1.06 o 
  -2  10   7       50.16       44.89      1.44 o 
  -1  10   7       84.64       79.81      2.32 o 
   0  10   7      124.30      114.79      3.14 o 
   1  10   7        8.01        6.46      0.47 o 
   2  10   7       27.29       25.69      1.08 o 
   3  10   7       94.59       91.91      2.62 o 
   4  10   7       30.16       30.70      1.32 o 
   5  10   7       21.58       21.22      0.87 o 
   6  10   7        1.11        0.90      0.22 o 
   7  10   7        3.06        3.39      0.29 o 
   8  10   7        9.99        9.44      0.49 o 
   9  10   7        7.11        8.04      0.44 o 
  -9  11   7       29.88       27.05      1.37 o 
  -8  11   7        7.51        5.96      0.49 o 
  -7  11   7       31.61       32.36      1.20 o 
  -6  11   7       55.46       57.21      2.01 o 
  -5  11   7        8.77        9.87      0.65 o 
  -4  11   7       20.33       23.67      1.03 o 
  -3  11   7        8.08        8.25      0.58 o 
  -2  11   7        1.01        1.70      0.38 o 
  -1  11   7        9.43        5.97      0.47 o 
   0  11   7        2.61        3.14      0.47 o 
   1  11   7       93.21       91.01      2.34 o 
   2  11   7        0.19        0.57      0.31 o 
   3  11   7       51.69       56.59      1.67 o 
   4  11   7        6.00        6.35      0.55 o 
   5  11   7       12.95       13.69      0.80 o 
   6  11   7        8.89        9.17      0.68 o 
   7  11   7        5.47        5.29      0.41 o 
   8  11   7       12.36       15.77      1.06 o 
  -7  12   7        3.79        3.32      0.56 o 
  -6  12   7       35.05       35.98      1.32 o 
  -5  12   7       11.71       13.91      0.83 o 
  -4  12   7       28.65       26.83      1.18 o 
  -3  12   7       43.50       46.95      1.59 o 
  -2  12   7       19.24       21.21      1.02 o 
  -1  12   7        8.09        7.48      0.61 o 
   0  12   7       63.97       72.69      2.03 o 
   1  12   7       33.30       35.02      1.31 o 
   2  12   7        9.57        8.44      0.59 o 
   3  12   7       10.76       12.78      0.80 o 
   4  12   7       13.33       15.03      0.77 o 
   5  12   7        1.14        1.15      0.54 o 
   6  12   7       35.57       34.92      1.52 o 
  -4  13   7        8.18        8.49      0.79 o 
  -3  13   7       46.42       47.40      1.75 o 
  -2  13   7       24.69       27.48      1.16 o 
  -1  13   7       27.89       27.67      1.09 o 
   0  13   7        9.55       10.34      0.70 o 
   1  13   7       57.82       59.62      2.03 o 
   2  13   7       31.25       31.18      1.50 o 
 -14   0   8        1.40        1.26      0.31 o 
 -13   0   8       12.99       15.47      0.78 o 
 -12   0   8        9.88        6.55      0.52 o 
 -11   0   8       21.02       20.87      0.86 o 
 -10   0   8       72.61       71.35      2.11 o 
  -9   0   8       17.50       17.30      0.77 o 
  -8   0   8      120.70      103.51      2.78 o 
  -7   0   8        0.00       -0.24      0.24 o 
  -6   0   8      247.61      224.48      4.80 o 
  -5   0   8      284.69      276.15      5.63 o 
  -4   0   8       81.35       69.07      1.84 o 
  -3   0   8       10.69        6.06      0.40 o 
  -2   0   8       75.09       77.85      2.25 o 
  -1   0   8        0.90        3.34      0.32 o 
   0   0   8       83.15       72.75      1.98 o 
   1   0   8       27.42       27.18      0.91 o 
   2   0   8        4.43        3.58      0.32 o 
   3   0   8        6.71        6.53      0.37 o 
   4   0   8       45.53       38.88      1.20 o 
   5   0   8       27.18       27.75      0.90 o 
   6   0   8        4.20        5.17      0.35 o 
   7   0   8       26.18       23.97      0.83 o 
   8   0   8      165.06      164.87      4.12 o 
   9   0   8       34.43       36.10      1.09 o 
  10   0   8        7.23        9.18      0.54 o 
  11   0   8        7.09        8.68      0.55 o 
  12   0   8        6.33        6.98      0.50 o 
  13   0   8       13.60       12.93      0.85 o 
 -15   1   8        7.00        5.12      1.09 o 
 -14   1   8        9.86        9.00      0.44 o 
 -13   1   8      138.75      153.23      2.79 o 
 -12   1   8       62.63       59.73      1.35 o 
 -11   1   8       16.01       15.02      0.52 o 
 -10   1   8        3.55        3.28      0.25 o 
  -9   1   8       18.33       16.69      0.58 o 
  -8   1   8        9.12        6.10      0.31 o 
  -7   1   8      147.15      122.20      2.14 o 
  -6   1   8      122.65      106.49      2.04 o 
  -5   1   8      150.01      170.98      2.78 o 
  -4   1   8      141.67      169.17      2.78 o 
  -3   1   8      390.73      388.18      5.40 o 
  -2   1   8       97.73      118.16      2.04 o 
  -1   1   8       66.11       79.76      1.44 o 
   0   1   8       51.84       48.79      1.06 o 
   1   1   8       98.02      102.33      1.83 o 
   2   1   8       83.08       79.67      1.39 o 
   3   1   8      413.07      401.30      5.00 o 
   4   1   8      415.46      417.64      5.24 o 
   5   1   8      658.81      661.49      7.82 o 
   6   1   8     1328.92     1265.96     13.50 o 
   7   1   8       22.57       24.27      0.68 o 
   8   1   8       61.75       63.76      1.25 o 
   9   1   8       79.12       86.59      1.73 o 
  10   1   8      136.12      141.73      2.62 o 
  11   1   8      175.40      185.76      3.03 o 
  12   1   8       12.65       14.53      0.52 o 
  13   1   8       36.82       38.96      1.03 o 
 -15   2   8        5.07        4.22      0.52 o 
 -14   2   8       18.31       20.45      0.66 o 
 -13   2   8       70.47       76.20      1.65 o 
 -12   2   8       64.31       63.40      1.37 o 
 -11   2   8        3.71        4.73      0.28 o 
 -10   2   8       22.78       24.71      0.70 o 
  -9   2   8       28.23       28.28      0.78 o 
  -8   2   8       70.87       72.99      1.53 o 
  -7   2   8       30.81       30.17      0.83 o 
  -6   2   8       17.08       16.70      0.51 o 
  -5   2   8       62.40       75.80      1.47 o 
  -4   2   8      299.61      270.25      4.18 o 
  -3   2   8      368.86      327.66      4.84 o 
  -2   2   8       21.22       42.41      0.94 o 
  -1   2   8      103.68      104.53      1.77 o 
   0   2   8       30.19       33.37      0.85 o 
   1   2   8       13.19       12.47      0.41 o 
   2   2   8      196.97      195.11      2.91 o 
   3   2   8      320.20      328.18      4.34 o 
   4   2   8        9.25        9.69      0.34 o 
   5   2   8       71.28       73.43      1.40 o 
   6   2   8       41.15       39.76      0.97 o 
   7   2   8        4.32        3.32      0.22 o 
   8   2   8       27.44       27.38      0.73 o 
   9   2   8        6.45        6.15      0.32 o 
  10   2   8        2.27        2.97      0.25 o 
  11   2   8       14.03       15.01      0.50 o 
  12   2   8       48.60       51.09      1.16 o 
  13   2   8       53.99       55.25      1.16 o 
 -14   3   8        4.47        4.55      0.35 o 
 -13   3   8       14.48       16.80      0.58 o 
 -12   3   8       61.18       66.43      1.46 o 
 -11   3   8       12.42       12.82      0.48 o 
 -10   3   8       40.84       41.47      0.98 o 
  -9   3   8       17.74       16.26      0.53 o 
  -8   3   8       18.15       15.16      0.47 o 
  -7   3   8       12.06        9.73      0.37 o 
  -6   3   8      140.40      122.55      2.15 o 
  -5   3   8        3.22        4.74      0.28 o 
  -4   3   8      114.77      106.24      1.96 o 
  -3   3   8      143.78      140.46      2.33 o 
  -2   3   8        1.69        0.65      0.15 o 
  -1   3   8       30.54       37.99      0.87 o 
   0   3   8      217.00      237.32      3.36 o 
   1   3   8       67.51       61.86      1.17 o 
   2   3   8      114.84      100.59      1.65 o 
   3   3   8       98.98       89.21      1.55 o 
   4   3   8      161.78      136.10      2.08 o 
   5   3   8      595.69      546.64      6.42 o 
   6   3   8      436.37      390.28      5.18 o 
   7   3   8       34.21       33.62      0.78 o 
   8   3   8       52.77       56.60      1.32 o 
   9   3   8       21.72       22.76      0.64 o 
  10   3   8       85.48       86.33      1.65 o 
  11   3   8       31.65       30.63      0.83 o 
  12   3   8       18.47       17.21      0.54 o 
  13   3   8        0.17        0.10      0.30 o 
 -14   4   8       36.93       35.32      1.34 o 
 -13   4   8       47.39       47.17      1.18 o 
 -12   4   8       30.32       29.71      0.84 o 
 -11   4   8       22.94       23.67      0.68 o 
 -10   4   8       79.94       78.73      1.50 o 
  -9   4   8      119.59      118.78      2.22 o 
  -8   4   8       56.80       46.73      1.02 o 
  -7   4   8       29.98       27.49      0.70 o 
  -6   4   8       13.09       14.45      0.52 o 
  -5   4   8       41.98       42.50      1.02 o 
  -4   4   8       17.15       13.80      0.45 o 
  -3   4   8      181.35      173.98      2.70 o 
  -2   4   8       33.90       40.30      0.86 o 
  -1   4   8        6.32        5.99      0.26 o 
   0   4   8      101.03      117.98      1.87 o 
   1   4   8      162.27      169.60      2.67 o 
   2   4   8       67.33       61.36      1.19 o 
   3   4   8      123.79      116.61      1.83 o 
   4   4   8       32.53       24.52      0.65 o 
   5   4   8       26.59       23.47      0.62 o 
   6   4   8       40.10       41.18      0.90 o 
   7   4   8       19.89       20.63      0.58 o 
   8   4   8        9.08        7.88      0.35 o 
   9   4   8        7.30        6.99      0.35 o 
  10   4   8       48.95       51.36      1.04 o 
  11   4   8      158.15      161.16      2.79 o 
  12   4   8       22.95       21.46      0.74 o 
  13   4   8       64.99       65.44      1.92 o 
 -14   5   8        8.51        7.91      0.64 o 
 -13   5   8       16.93       17.93      0.68 o 
 -12   5   8       44.16       44.96      1.06 o 
 -11   5   8        4.11        4.92      0.30 o 
 -10   5   8       29.66       26.31      0.82 o 
  -9   5   8       62.13       57.42      1.27 o 
  -8   5   8      100.06       93.99      1.84 o 
  -7   5   8       49.40       52.11      1.08 o 
  -6   5   8       16.15       14.42      0.47 o 
  -5   5   8       71.86       68.07      1.33 o 
  -4   5   8      161.00      158.30      2.49 o 
  -3   5   8      111.29      103.12      1.83 o 
  -2   5   8       46.11       45.75      0.94 o 
  -1   5   8       51.55       43.62      0.86 o 
   0   5   8      235.22      196.13      2.80 o 
   1   5   8       24.92       28.18      0.68 o 
   2   5   8       39.39       35.78      0.79 o 
   3   5   8      164.41      149.10      2.32 o 
   4   5   8      267.03      238.41      3.15 o 
   5   5   8      188.10      164.25      2.45 o 
   6   5   8       43.35       41.31      0.86 o 
   7   5   8       44.47       43.44      0.98 o 
   8   5   8        7.12        7.23      0.34 o 
   9   5   8       18.42       17.60      0.55 o 
  10   5   8       32.49       32.01      0.77 o 
  11   5   8       28.84       29.22      0.85 o 
  12   5   8        5.83        6.58      0.40 o 
 -13   6   8        0.82        0.72      0.22 o 
 -12   6   8        7.48        9.46      0.46 o 
 -11   6   8        4.71        6.15      0.34 o 
 -10   6   8       19.42       19.17      0.61 o 
  -9   6   8       48.40       48.00      1.15 o 
  -8   6   8       15.92       15.68      0.47 o 
  -7   6   8      117.07      117.07      2.07 o 
  -6   6   8        7.42        7.27      0.31 o 
  -5   6   8       82.47       87.19      2.01 o 
  -4   6   8       74.39       71.78      1.45 o 
  -3   6   8        7.11        9.28      0.35 o 
  -2   6   8        4.65        4.07      0.20 o 
  -1   6   8       97.64       89.53      1.60 o 
   0   6   8       25.17       27.50      0.62 o 
   1   6   8       92.98       86.24      1.54 o 
   2   6   8       93.45       85.86      1.61 o 
   3   6   8      217.88      212.79      3.34 o 
   4   6   8       58.70       57.73      1.24 o 
   5   6   8        5.19        6.27      0.28 o 
   6   6   8       45.49       51.95      1.16 o 
   7   6   8        5.57        4.93      0.29 o 
   8   6   8       69.38       72.02      1.43 o 
   9   6   8      108.23      107.72      2.04 o 
  10   6   8        3.27        2.47      0.25 o 
  11   6   8       52.22       56.68      1.27 o 
  12   6   8       39.43       41.94      1.71 o 
 -13   7   8       14.74       17.01      1.04 o 
 -12   7   8        4.61        5.30      0.39 o 
 -11   7   8       25.77       28.45      0.82 o 
 -10   7   8       15.53       14.16      0.52 o 
  -9   7   8       19.77       20.88      0.67 o 
  -8   7   8       37.03       35.71      0.85 o 
  -7   7   8       22.34       24.74      0.69 o 
  -6   7   8        4.59        6.17      0.31 o 
  -5   7   8        8.29        7.66      0.35 o 
  -4   7   8       54.52       51.42      1.18 o 
  -3   7   8      178.67      172.68      2.74 o 
  -2   7   8       90.63       92.33      1.66 o 
  -1   7   8       88.56       79.75      1.39 o 
   0   7   8        5.53        8.52      0.31 o 
   1   7   8      108.27       92.02      1.63 o 
   2   7   8       39.98       41.34      0.97 o 
   3   7   8       47.27       42.70      1.00 o 
   4   7   8       29.12       26.35      0.67 o 
   5   7   8       86.30       78.18      1.53 o 
   6   7   8       55.63       55.37      1.21 o 
   7   7   8       55.73       63.48      1.34 o 
   8   7   8       11.89       12.52      0.44 o 
   9   7   8        9.07        7.73      0.40 o 
  10   7   8       15.75       18.23      0.65 o 
  11   7   8       25.92       28.67      0.85 o 
 -12   8   8       57.39       59.75      1.34 o 
 -11   8   8       65.14       62.05      1.28 o 
 -10   8   8       44.98       44.31      1.08 o 
  -9   8   8       44.92       44.22      1.14 o 
  -8   8   8       53.06       51.90      1.25 o 
  -7   8   8        9.66        9.32      0.39 o 
  -6   8   8       19.39       20.38      0.60 o 
  -5   8   8       17.68       15.40      0.55 o 
  -4   8   8       27.37       25.81      0.69 o 
  -3   8   8       99.42       89.39      1.54 o 
  -2   8   8       71.95       63.76      2.02 o 
  -1   8   8       17.39       20.39      0.81 o 
   0   8   8       43.43       42.05      1.56 o 
   1   8   8       85.12       83.18      2.20 o 
   2   8   8       18.06       20.09      0.57 o 
   3   8   8      141.28      144.04      2.37 o 
   4   8   8       22.34       23.35      0.71 o 
   5   8   8       66.87       69.28      1.48 o 
   6   8   8       87.82       88.66      1.65 o 
   7   8   8       15.59       18.56      0.57 o 
   8   8   8       21.67       23.42      0.70 o 
   9   8   8       14.86       16.41      0.58 o 
  10   8   8       26.54       26.32      0.76 o 
 -11   9   8       36.23       37.30      1.08 o 
 -10   9   8       41.25       35.56      1.06 o 
  -9   9   8       28.56       29.71      0.85 o 
  -8   9   8        8.00        8.73      0.39 o 
  -7   9   8       17.02       19.69      0.64 o 
  -6   9   8       12.34       11.87      0.44 o 
  -5   9   8        3.84        4.77      0.24 o 
  -4   9   8       12.52        9.92      0.59 o 
  -3   9   8       10.76       11.91      0.71 o 
  -2   9   8       50.35       44.22      1.43 o 
  -1   9   8       19.95       18.35      0.75 o 
   0   9   8      134.03      128.75      3.12 o 
   1   9   8       40.48       42.18      1.59 o 
   2   9   8        6.64        6.50      0.48 o 
   3   9   8        3.51        3.31      0.41 o 
   4   9   8       44.26       47.16      1.04 o 
   5   9   8       32.91       34.53      1.00 o 
   6   9   8       30.17       32.19      0.84 o 
   7   9   8        3.24        3.25      0.31 o 
   8   9   8      154.87      163.08      2.68 o 
   9   9   8       31.94       33.81      1.02 o 
 -10  10   8        1.91        1.48      0.38 o 
  -9  10   8       15.76       15.06      0.64 o 
  -8  10   8       30.21       27.90      0.77 o 
  -7  10   8        0.83        0.88      0.19 o 
  -6  10   8       53.50       48.97      1.58 o 
  -5  10   8       29.84       29.86      1.22 o 
  -4  10   8       23.53       23.82      0.93 o 
  -3  10   8       10.01       10.05      0.63 o 
  -2  10   8       29.19       30.17      1.01 o 
  -1  10   8       11.97       10.16      0.67 o 
   0  10   8        5.28        5.45      0.46 o 
   1  10   8       36.60       38.84      1.43 o 
   2  10   8       35.59       34.84      1.30 o 
   3  10   8        6.68        6.04      0.52 o 
   4  10   8       31.06       33.37      1.14 o 
   5  10   8        1.38        1.26      0.41 o 
   6  10   8       41.48       40.91      1.06 o 
   7  10   8       16.22       17.36      0.55 o 
   8  10   8        1.28        0.39      0.27 o 
  -8  11   8       31.72       31.56      1.33 o 
  -7  11   8       17.92       17.64      0.90 o 
  -6  11   8       15.66       14.56      0.81 o 
  -5  11   8       66.58       73.71      2.01 o 
  -4  11   8       15.74       15.30      0.80 o 
  -3  11   8       10.06        9.88      0.66 o 
  -2  11   8       21.89       21.05      1.03 o 
  -1  11   8        2.92        3.87      0.45 o 
   0  11   8       59.76       60.27      2.10 o 
   1  11   8        7.53        8.14      0.56 o 
   2  11   8       45.05       39.46      1.71 o 
   3  11   8       91.84       98.17      2.59 o 
   4  11   8       15.77       16.53      0.98 o 
   5  11   8       12.23       14.56      0.82 o 
   6  11   8        4.93        5.89      0.75 o 
   7  11   8       72.96       74.65      2.19 o 
  -6  12   8       19.73       21.41      0.95 o 
  -5  12   8        7.76        9.00      0.68 o 
  -4  12   8        7.52        8.58      0.65 o 
  -3  12   8       47.20       50.85      1.75 o 
  -2  12   8       29.97       28.07      1.10 o 
  -1  12   8       54.00       57.16      1.93 o 
   0  12   8       22.91       24.57      1.10 o 
   1  12   8        1.99        1.56      0.40 o 
   2  12   8        9.78        9.28      0.68 o 
   3  12   8       24.89       25.02      1.15 o 
   4  12   8       39.43       45.72      1.65 o 
 -14   0   9        3.56        3.06      0.42 o 
 -13   0   9       10.21        9.60      0.56 o 
 -12   0   9        0.77        0.79      0.29 o 
 -11   0   9        1.02        0.98      0.29 o 
 -10   0   9       24.85       31.08      1.22 o 
  -9   0   9       14.10       16.51      0.80 o 
  -8   0   9        0.09       -0.26      0.26 o 
  -7   0   9        0.26       -0.17      0.37 o 
  -6   0   9        9.38        5.90      0.42 o 
  -5   0   9        0.01        1.29      0.24 o 
  -4   0   9      354.51      318.64      6.55 o 
  -3   0   9        6.55        7.11      0.46 o 
  -2   0   9        5.00        6.68      0.46 o 
  -1   0   9      120.00      109.68      2.56 o 
   0   0   9        7.36        8.74      0.46 o 
   1   0   9       53.84       47.12      1.39 o 
   2   0   9        0.15        0.05      0.22 o 
   3   0   9        0.97        0.95      0.25 o 
   4   0   9        1.92        2.99      0.26 o 
   5   0   9       21.72       23.90      0.83 o 
   6   0   9       60.82       57.47      1.76 o 
   7   0   9      158.34      149.40      3.23 o 
   8   0   9        2.67        2.64      0.33 o 
   9   0   9        4.15        4.44      0.39 o 
  10   0   9        5.10        5.05      0.44 o 
  11   0   9        6.46        4.42      0.42 o 
  12   0   9        4.05        4.30      0.42 o 
  13   0   9        6.50        5.21      1.18 o 
 -14   1   9       79.46       72.40      1.70 o 
 -13   1   9      242.04      252.17      4.12 o 
 -12   1   9       78.58       79.00      1.63 o 
 -11   1   9       43.78       47.52      1.28 o 
 -10   1   9        9.38        8.89      0.41 o 
  -9   1   9       11.62       15.18      0.50 o 
  -8   1   9       14.01       14.25      0.52 o 
  -7   1   9       26.60       22.66      0.64 o 
  -6   1   9        6.07        8.22      0.33 o 
  -5   1   9       94.25       89.95      1.75 o 
  -4   1   9     1164.47     1169.56     13.72 o 
  -3   1   9     1213.84     1265.66     15.54 o 
  -2   1   9        9.65       14.62      0.48 o 
  -1   1   9      257.99      230.59      3.47 o 
   0   1   9       14.49       14.47      0.43 o 
   1   1   9      387.15      387.39      4.95 o 
   2   1   9      490.76      488.37      6.39 o 
   3   1   9       38.97       38.77      0.84 o 
   4   1   9      152.02      140.06      2.19 o 
   5   1   9      166.25      151.92      2.31 o 
   6   1   9      102.81       94.53      1.76 o 
   7   1   9       19.24       18.18      0.53 o 
   8   1   9      108.32      106.68      2.02 o 
   9   1   9      110.63      121.11      2.10 o 
  10   1   9      195.73      211.48      3.30 o 
  11   1   9        1.32        1.47      0.24 o 
  12   1   9       45.87       50.49      1.17 o 
  13   1   9        0.59        0.51      0.36 o 
 -14   2   9        8.61        7.94      0.44 o 
 -13   2   9       17.13       18.09      0.59 o 
 -12   2   9        2.63        1.92      0.25 o 
 -11   2   9        6.35        6.44      0.34 o 
 -10   2   9       10.81       11.68      0.47 o 
  -9   2   9       20.01       16.97      0.61 o 
  -8   2   9        2.73        3.61      0.25 o 
  -7   2   9       27.30       22.72      0.67 o 
  -6   2   9      162.11      151.23      2.86 o 
  -5   2   9       24.41       29.15      0.70 o 
  -4   2   9       26.27       26.17      0.72 o 
  -3   2   9      102.81      100.17      1.83 o 
  -2   2   9      129.36      124.26      2.16 o 
  -1   2   9       51.74       51.00      1.09 o 
   0   2   9       75.39       79.67      1.42 o 
   1   2   9       71.44       61.89      1.23 o 
   2   2   9      185.19      189.81      3.07 o 
   3   2   9       43.38       40.18      0.92 o 
   4   2   9       88.28       86.23      1.48 o 
   5   2   9      214.52      198.98      3.07 o 
   6   2   9       79.10       71.06      1.31 o 
   7   2   9      133.69      141.25      2.32 o 
   8   2   9       47.07       45.03      0.98 o 
   9   2   9       49.64       52.91      1.16 o 
  10   2   9        1.76        2.04      0.23 o 
  11   2   9       22.69       22.41      0.63 o 
  12   2   9       24.45       27.08      0.78 o 
  13   2   9        5.19        4.29      0.46 o 
 -14   3   9       26.74       26.79      1.18 o 
 -13   3   9      158.85      158.38      2.78 o 
 -12   3   9      140.94      139.06      2.55 o 
 -11   3   9       64.77       66.45      1.49 o 
 -10   3   9        8.50        9.07      0.40 o 
  -9   3   9       62.94       59.39      1.31 o 
  -8   3   9       17.63       19.25      0.60 o 
  -7   3   9        0.16        0.43      0.16 o 
  -6   3   9       44.72       39.42      1.03 o 
  -5   3   9       83.31       73.10      1.47 o 
  -4   3   9      391.65      392.56      5.26 o 
  -3   3   9      680.15      653.36      8.07 o 
  -2   3   9       42.22       36.58      0.97 o 
  -1   3   9      170.97      143.96      2.28 o 
   0   3   9       36.49       38.74      0.83 o 
   1   3   9       49.46       36.80      0.86 o 
   2   3   9       33.62       26.14      0.65 o 
   3   3   9       69.59       62.05      1.24 o 
   4   3   9      259.61      228.13      3.30 o 
   5   3   9       95.66       86.33      1.53 o 
   6   3   9       50.49       49.14      1.05 o 
   7   3   9       33.58       31.32      0.86 o 
   8   3   9       39.06       40.90      0.94 o 
   9   3   9       18.23       19.76      0.58 o 
  10   3   9       30.12       31.97      0.82 o 
  11   3   9        9.85        9.76      0.47 o 
  12   3   9        2.15        1.40      0.26 o 
  13   3   9        9.92        7.97      0.58 o 
 -14   4   9        5.40        4.48      0.52 o 
 -13   4   9       15.31       15.15      0.60 o 
 -12   4   9       49.97       50.42      1.18 o 
 -11   4   9       42.18       43.24      1.08 o 
 -10   4   9        9.04        8.17      0.39 o 
  -9   4   9        4.03        4.13      0.27 o 
  -8   4   9       22.93       25.72      0.69 o 
  -7   4   9        8.37        7.93      0.38 o 
  -6   4   9        4.88        4.78      0.27 o 
  -5   4   9       77.85       68.58      1.56 o 
  -4   4   9       95.85       91.53      1.80 o 
  -3   4   9       69.87       61.63      1.37 o 
  -2   4   9       29.15       30.89      0.77 o 
  -1   4   9      193.46      178.17      2.78 o 
   0   4   9      237.86      211.27      3.28 o 
   1   4   9      127.49      115.59      1.87 o 
   2   4   9       69.42       75.65      1.45 o 
   3   4   9       34.21       32.19      0.87 o 
   4   4   9       52.83       49.32      1.11 o 
   5   4   9      131.34      123.67      2.04 o 
   6   4   9       64.01       61.02      1.14 o 
   7   4   9       45.51       46.47      1.12 o 
   8   4   9        8.28        7.81      0.34 o 
   9   4   9       17.05       17.41      0.55 o 
  10   4   9       77.96       80.03      1.68 o 
  11   4   9       20.20       20.99      0.61 o 
  12   4   9       11.49       12.00      0.72 o 
 -13   5   9       31.70       28.39      0.92 o 
 -12   5   9       78.34       81.98      1.67 o 
 -11   5   9       24.29       25.59      0.79 o 
 -10   5   9        6.25        7.45      0.37 o 
  -9   5   9        2.23        2.00      0.26 o 
  -8   5   9       39.37       41.08      1.02 o 
  -7   5   9        1.29        1.58      0.20 o 
  -6   5   9       57.26       51.04      1.19 o 
  -5   5   9      161.01      156.31      2.52 o 
  -4   5   9       65.76       66.00      1.32 o 
  -3   5   9      269.98      250.51      3.71 o 
  -2   5   9       68.50       59.04      1.24 o 
  -1   5   9       10.49       12.94      0.43 o 
   0   5   9        4.85        3.43      0.21 o 
   1   5   9      175.71      159.32      2.63 o 
   2   5   9      304.22      280.37      4.11 o 
   3   5   9       63.40       53.73      1.11 o 
   4   5   9       69.00       72.16      1.35 o 
   5   5   9       42.46       41.89      0.90 o 
   6   5   9       35.30       34.22      0.88 o 
   7   5   9       23.32       24.39      0.67 o 
   8   5   9       37.94       36.66      0.85 o 
   9   5   9       15.76       14.31      0.51 o 
  10   5   9       45.44       50.78      1.14 o 
  11   5   9       12.98       13.67      0.54 o 
  12   5   9       16.67       17.30      0.99 o 
 -13   6   9       14.92       15.70      0.89 o 
 -12   6   9       33.31       31.98      0.94 o 
 -11   6   9       40.59       43.29      1.07 o 
 -10   6   9       14.23       15.34      0.58 o 
  -9   6   9       12.33       13.20      0.48 o 
  -8   6   9       60.29       60.27      1.38 o 
  -7   6   9      101.15      102.39      1.89 o 
  -6   6   9       64.84       60.72      1.35 o 
  -5   6   9      110.97      110.55      2.09 o 
  -4   6   9        6.29        5.58      0.30 o 
  -3   6   9       29.16       32.57      0.76 o 
  -2   6   9       19.33       16.56      0.54 o 
  -1   6   9       30.96       36.39      0.86 o 
   0   6   9      115.74      113.15      1.93 o 
   1   6   9      254.59      248.07      3.47 o 
   2   6   9      210.91      217.46      3.19 o 
   3   6   9       59.56       52.77      1.14 o 
   4   6   9      129.34      120.87      1.99 o 
   5   6   9       61.45       58.32      1.25 o 
   6   6   9       28.50       29.45      0.77 o 
   7   6   9       41.80       41.15      0.86 o 
   8   6   9       27.91       27.27      0.74 o 
   9   6   9        0.90        0.67      0.25 o 
  10   6   9       14.51       14.15      0.57 o 
  11   6   9       67.17       66.03      1.49 o 
 -12   7   9      105.46      106.44      2.05 o 
 -11   7   9       12.24       10.10      0.51 o 
 -10   7   9       23.05       24.90      0.77 o 
  -9   7   9        0.43        0.99      0.22 o 
  -8   7   9        5.05        5.90      0.33 o 
  -7   7   9       22.43       25.26      0.68 o 
  -6   7   9       40.27       40.95      0.95 o 
  -5   7   9        0.13        0.50      0.19 o 
  -4   7   9       25.30       24.62      0.68 o 
  -3   7   9       18.93       16.99      0.49 o 
  -2   7   9        5.58        5.46      0.25 o 
  -1   7   9       15.48       12.29      0.42 o 
   0   7   9        0.36        0.13      0.12 o 
   1   7   9       26.92       28.63      0.73 o 
   2   7   9       18.01       17.57      0.53 o 
   3   7   9        8.53       11.06      0.39 o 
   4   7   9       47.21       47.86      1.05 o 
   5   7   9       12.90       14.07      0.50 o 
   6   7   9        6.53        6.72      0.32 o 
   7   7   9       22.67       24.27      0.68 o 
   8   7   9        3.10        3.12      0.28 o 
   9   7   9        7.41        8.94      0.43 o 
  10   7   9       25.27       26.00      0.84 o 
 -11   8   9        3.53        3.00      0.34 o 
 -10   8   9       42.66       48.01      1.28 o 
  -9   8   9       51.78       56.40      1.25 o 
  -8   8   9       49.17       50.22      1.09 o 
  -7   8   9       19.12       19.83      0.59 o 
  -6   8   9       68.33       74.99      1.64 o 
  -5   8   9       14.79       16.29      0.50 o 
  -4   8   9      103.27      106.14      1.99 o 
  -3   8   9      159.78      153.71      2.45 o 
  -2   8   9      104.50      101.23      2.12 o 
  -1   8   9       70.54       81.06      2.21 o 
   0   8   9       76.71       75.91      2.16 o 
   1   8   9       98.43       92.82      1.67 o 
   2   8   9       87.44       95.17      1.80 o 
   3   8   9        6.50        7.99      0.34 o 
   4   8   9       32.72       32.47      0.84 o 
   5   8   9        1.04        0.96      0.22 o 
   6   8   9       50.87       52.30      1.09 o 
   7   8   9      161.32      172.14      2.98 o 
   8   8   9       13.67       13.21      0.56 o 
   9   8   9       27.91       32.24      0.86 o 
  10   8   9        1.98        3.04      0.54 o 
 -10   9   9       17.74       16.23      0.60 o 
  -9   9   9       15.73       16.49      0.66 o 
  -8   9   9       11.62       11.74      0.46 o 
  -7   9   9       32.20       34.29      0.90 o 
  -6   9   9       31.39       33.41      0.84 o 
  -5   9   9        5.24        5.38      0.26 o 
  -4   9   9       50.67       48.41      1.61 o 
  -3   9   9       28.23       27.56      1.07 o 
  -2   9   9       17.74       18.07      0.80 o 
  -1   9   9      208.63      212.66      4.59 o 
   0   9   9       30.96       32.29      1.23 o 
   1   9   9        3.04        3.29      0.40 o 
   2   9   9        8.96       10.83      0.67 o 
   3   9   9       16.10       18.75      0.92 o 
   4   9   9       76.71       77.32      1.42 o 
   5   9   9       50.28       51.96      1.33 o 
   6   9   9       56.33       65.44      1.37 o 
   7   9   9      119.09      124.07      2.40 o 
   8   9   9       20.16       19.27      0.69 o 
   9   9   9        9.00        6.57      0.46 o 
  -9  10   9        3.12        2.82      0.48 o 
  -8  10   9       16.37       18.62      0.67 o 
  -7  10   9       10.22        7.25      0.37 o 
  -6  10   9       15.96       16.46      0.80 o 
  -5  10   9        0.11        0.60      0.35 o 
  -4  10   9       23.04       25.21      1.04 o 
  -3  10   9       29.18       30.80      1.29 o 
  -2  10   9       53.15       52.98      1.67 o 
  -1  10   9       62.79       65.71      1.95 o 
   0  10   9       18.64       17.56      0.85 o 
   1  10   9       19.17       20.53      1.01 o 
   2  10   9        2.62        2.69      0.52 o 
   3  10   9       12.65       13.89      0.71 o 
   4  10   9       11.61       11.99      0.74 o 
   5  10   9       11.99       11.43      0.76 o 
   6  10   9        9.24        7.23      0.41 o 
   7  10   9        5.77        4.73      0.45 o 
  -7  11   9       20.31       20.78      0.99 o 
  -6  11   9       11.04       12.30      0.71 o 
  -5  11   9       10.64        9.39      0.68 o 
  -4  11   9       28.52       30.76      1.42 o 
  -3  11   9       55.26       54.96      1.79 o 
  -2  11   9        3.19        3.85      0.61 o 
  -1  11   9       90.91       87.45      2.39 o 
   0  11   9        2.35        2.04      0.46 o 
   1  11   9        7.44        6.13      0.56 o 
   2  11   9        2.98        2.15      0.48 o 
   3  11   9        2.13        1.98      0.40 o 
   4  11   9        3.25        3.22      0.47 o 
   5  11   9        0.66        0.49      0.42 o 
  -4  12   9       35.79       35.24      1.45 o 
  -3  12   9       46.19       52.08      1.72 o 
  -2  12   9        0.34        0.07      0.73 o 
  -1  12   9        8.67        9.42      0.64 o 
   0  12   9       26.10       28.18      1.16 o 
   1  12   9        2.42        1.76      0.44 o 
   2  12   9       39.87       42.42      1.41 o 
   3  12   9       28.67       29.49      1.48 o 
 -13   0  10        6.67        8.26      0.57 o 
 -12   0  10        4.09        2.49      0.34 o 
 -11   0  10       35.33       40.16      1.44 o 
 -10   0  10       13.16       13.84      0.70 o 
  -9   0  10       60.12       59.00      2.13 o 
  -8   0  10       24.75       21.42      0.94 o 
  -7   0  10        8.54       11.12      0.62 o 
  -6   0  10       21.85       19.52      0.91 o 
  -5   0  10        9.36       10.39      0.58 o 
  -4   0  10        0.68        0.52      0.25 o 
  -3   0  10      128.72      122.41      3.13 o 
  -2   0  10       79.72       81.69      2.12 o 
  -1   0  10      175.03      169.17      3.80 o 
   0   0  10       12.42       12.40      0.71 o 
   1   0  10      367.84      357.59      6.23 o 
   2   0  10       60.77       68.79      1.95 o 
   3   0  10       82.69       84.12      2.11 o 
   4   0  10       46.75       45.67      1.41 o 
   5   0  10        0.07       -0.08      0.19 o 
   6   0  10      127.47      125.31      2.83 o 
   7   0  10        0.00        0.18      0.22 o 
   8   0  10        3.96        3.59      0.38 o 
   9   0  10        1.42        0.97      0.27 o 
  10   0  10       24.29       27.07      1.03 o 
  11   0  10       70.39       70.35      2.23 o 
  12   0  10       10.25        9.72      0.65 o 
 -14   1  10        0.26        0.14      0.33 o 
 -13   1  10       66.74       69.38      1.76 o 
 -12   1  10       75.57       75.43      1.74 o 
 -11   1  10        0.29        0.29      0.21 o 
 -10   1  10       36.15       38.12      0.96 o 
  -9   1  10       58.55       57.82      1.39 o 
  -8   1  10       88.91       87.32      1.78 o 
  -7   1  10       43.36       41.67      1.06 o 
  -6   1  10       39.94       37.61      0.94 o 
  -5   1  10      130.66      127.58      2.29 o 
  -4   1  10      196.04      206.01      3.31 o 
  -3   1  10       44.70       35.01      0.91 o 
  -2   1  10        1.78        1.75      0.20 o 
  -1   1  10      143.54      134.45      2.20 o 
   0   1  10      417.07      391.17      5.11 o 
   1   1  10      705.98      637.27      7.75 o 
   2   1  10       18.47       17.16      0.51 o 
   3   1  10      101.50      101.77      1.78 o 
   4   1  10       64.36       54.62      1.13 o 
   5   1  10       86.74       83.68      1.53 o 
   6   1  10       14.69       13.20      0.43 o 
   7   1  10       85.04       84.56      1.74 o 
   8   1  10       12.06       12.27      0.44 o 
   9   1  10       59.19       60.95      1.27 o 
  10   1  10       48.53       54.09      1.12 o 
  11   1  10       44.53       48.09      1.12 o 
  12   1  10       21.93       19.99      0.64 o 
 -14   2  10       16.92       13.39      0.78 o 
 -13   2  10        6.89        7.77      0.39 o 
 -12   2  10       15.07       17.70      0.62 o 
 -11   2  10       19.61       22.99      0.67 o 
 -10   2  10       26.00       24.85      0.68 o 
  -9   2  10       12.44       12.41      0.49 o 
  -8   2  10        6.32        6.36      0.34 o 
  -7   2  10       47.66       45.04      0.99 o 
  -6   2  10        4.39        4.64      0.28 o 
  -5   2  10      118.06      107.98      2.03 o 
  -4   2  10       23.19       23.84      0.71 o 
  -3   2  10      121.64      106.09      2.09 o 
  -2   2  10      190.53      192.27      2.88 o 
  -1   2  10       92.04      100.54      1.75 o 
   0   2  10      212.42      229.35      3.35 o 
   1   2  10      160.15      162.26      2.60 o 
   2   2  10       49.75       44.94      1.00 o 
   3   2  10       61.89       59.54      1.32 o 
   4   2  10        4.71        4.70      0.26 o 
   5   2  10       65.48       60.66      1.16 o 
   6   2  10       18.18       18.44      0.55 o 
   7   2  10       34.19       34.35      0.84 o 
   8   2  10       21.51       23.95      0.67 o 
   9   2  10       29.74       34.24      0.82 o 
  10   2  10      125.90      135.73      2.48 o 
  11   2  10        3.26        1.98      0.27 o 
  12   2  10        2.95        2.61      0.41 o 
 -13   3  10       21.09       21.95      0.75 o 
 -12   3  10       59.29       57.36      1.40 o 
 -11   3  10        9.47        8.62      0.41 o 
 -10   3  10       25.74       25.27      0.71 o 
  -9   3  10        2.54        3.12      0.27 o 
  -8   3  10       14.44       15.78      0.54 o 
  -7   3  10       15.32       12.43      0.48 o 
  -6   3  10       36.39       33.74      0.90 o 
  -5   3  10      358.29      352.45      5.30 o 
  -4   3  10      259.09      256.96      4.42 o 
  -3   3  10      117.17      104.16      2.15 o 
  -2   3  10      147.09      134.95      2.25 o 
  -1   3  10      142.69      121.20      1.97 o 
   0   3  10       87.17       75.23      1.48 o 
   1   3  10       69.66       54.19      1.18 o 
   2   3  10       65.98       52.34      1.20 o 
   3   3  10       22.30       17.14      0.56 o 
   4   3  10       65.02       65.23      1.35 o 
   5   3  10      155.95      141.60      2.32 o 
   6   3  10       97.77       96.68      1.93 o 
   7   3  10       13.11       12.88      0.46 o 
   8   3  10       30.44       31.01      0.82 o 
   9   3  10       13.29       14.64      0.57 o 
  10   3  10       11.19       10.85      0.43 o 
  11   3  10       62.48       59.87      1.30 o 
  12   3  10       21.33       22.49      0.96 o 
 -13   4  10       37.76       40.42      1.65 o 
 -12   4  10       61.71       59.57      1.39 o 
 -11   4  10       13.29       13.01      0.53 o 
 -10   4  10       48.54       51.32      1.29 o 
  -9   4  10       21.80       20.26      0.63 o 
  -8   4  10       19.26       20.23      0.62 o 
  -7   4  10       54.69       53.76      1.20 o 
  -6   4  10        4.54        4.77      0.31 o 
  -5   4  10        6.63        7.07      0.33 o 
  -4   4  10        9.25        6.27      0.31 o 
  -3   4  10       32.13       29.78      0.80 o 
  -2   4  10       28.49       26.67      0.72 o 
  -1   4  10       22.20       19.69      0.59 o 
   0   4  10       94.57       93.11      1.73 o 
   1   4  10       67.47       71.20      1.37 o 
   2   4  10       28.06       31.79      0.78 o 
   3   4  10        1.60        1.57      0.20 o 
   4   4  10       23.20       22.27      0.63 o 
   5   4  10        0.72        0.70      0.16 o 
   6   4  10       30.53       30.03      0.83 o 
   7   4  10       34.67       35.39      0.84 o 
   8   4  10       19.89       19.15      0.67 o 
   9   4  10        6.94        7.13      0.37 o 
  10   4  10      129.40      135.27      2.70 o 
  11   4  10      106.04      100.66      2.01 o 
 -13   5  10        7.65        6.78      0.57 o 
 -12   5  10        8.54        9.81      0.50 o 
 -11   5  10        5.59        6.80      0.36 o 
 -10   5  10       49.21       49.56      1.12 o 
  -9   5  10       29.40       26.90      0.75 o 
  -8   5  10        8.81        7.22      0.36 o 
  -7   5  10       29.17       33.04      0.78 o 
  -6   5  10        5.17        5.89      0.34 o 
  -5   5  10       71.56       70.94      1.62 o 
  -4   5  10        7.74        7.31      0.34 o 
  -3   5  10       16.28       17.57      0.53 o 
  -2   5  10        3.03        3.13      0.23 o 
  -1   5  10       57.89       46.50      1.05 o 
   0   5  10       33.18       25.25      0.65 o 
   1   5  10       35.31       30.82      0.74 o 
   2   5  10       30.33       22.37      0.63 o 
   3   5  10       98.22      102.48      1.82 o 
   4   5  10       55.69       52.86      1.20 o 
   5   5  10       26.76       23.96      0.67 o 
   6   5  10        7.68        6.64      0.35 o 
   7   5  10        1.01        1.38      0.21 o 
   8   5  10       16.84       18.93      0.59 o 
   9   5  10       15.91       16.60      0.57 o 
  10   5  10        5.81        8.07      0.43 o 
  11   5  10       43.06       43.11      1.54 o 
 -12   6  10       11.99       11.33      0.74 o 
 -11   6  10       17.81       16.99      0.57 o 
 -10   6  10      112.47      120.61      2.13 o 
  -9   6  10       62.79       64.26      1.45 o 
  -8   6  10       12.75       13.98      0.51 o 
  -7   6  10      136.26      137.46      2.36 o 
  -6   6  10       11.01       11.60      0.46 o 
  -5   6  10       29.24       31.99      0.82 o 
  -4   6  10        1.99        1.51      0.19 o 
  -3   6  10       67.89       69.07      1.37 o 
  -2   6  10      213.79      208.91      3.11 o 
  -1   6  10      131.15      136.19      2.17 o 
   0   6  10      110.91      113.86      1.93 o 
   1   6  10      232.20      231.36      3.28 o 
   2   6  10       49.61       54.62      1.25 o 
   3   6  10       64.98       63.82      1.24 o 
   4   6  10       15.61       16.81      0.57 o 
   5   6  10       14.67       15.40      0.51 o 
   6   6  10       45.81       45.68      1.04 o 
   7   6  10       12.57       12.49      0.46 o 
   8   6  10       45.76       49.21      1.23 o 
   9   6  10       84.89       93.66      1.72 o 
  10   6  10       91.44       93.39      1.88 o 
 -11   7  10       29.48       28.98      0.87 o 
 -10   7  10       51.12       53.01      1.27 o 
  -9   7  10       28.39       31.18      0.82 o 
  -8   7  10        8.99        7.18      0.38 o 
  -7   7  10      237.92      252.92      3.80 o 
  -6   7  10       32.28       31.17      0.83 o 
  -5   7  10       90.97       93.43      1.90 o 
  -4   7  10        4.98        5.12      0.31 o 
  -3   7  10       30.44       28.53      0.74 o 
  -2   7  10       82.40       81.35      1.71 o 
  -1   7  10       61.95       66.44      1.37 o 
   0   7  10        7.20        4.46      0.27 o 
   1   7  10       28.55       30.16      0.71 o 
   2   7  10        6.69        6.82      0.34 o 
   3   7  10       18.47       16.29      0.53 o 
   4   7  10        0.03       -0.10      0.19 o 
   5   7  10       56.23       54.10      1.12 o 
   6   7  10       36.54       41.41      1.08 o 
   7   7  10       56.50       60.09      1.25 o 
   8   7  10       26.51       28.60      0.81 o 
   9   7  10       63.54       67.13      1.40 o 
  10   7  10        8.20        6.98      0.66 o 
 -10   8  10       22.81       23.01      0.72 o 
  -9   8  10        7.79        7.79      0.44 o 
  -8   8  10       32.02       30.83      0.92 o 
  -7   8  10       59.72       61.55      1.46 o 
  -6   8  10        0.95        1.30      0.19 o 
  -5   8  10       26.47       24.87      0.80 o 
  -4   8  10       27.02       28.42      0.74 o 
  -3   8  10        2.59        1.96      0.17 o 
  -2   8  10       75.30       73.64      1.42 o 
  -1   8  10      127.25      140.18      2.39 o 
   0   8  10       87.26       87.73      1.73 o 
   1   8  10       84.18       88.93      1.84 o 
   2   8  10      241.90      254.43      3.74 o 
   3   8  10      215.85      228.80      3.55 o 
   4   8  10       66.58       68.73      1.51 o 
   5   8  10        3.91        4.62      0.32 o 
   6   8  10       50.73       50.45      1.26 o 
   7   8  10       11.87       12.96      0.50 o 
   8   8  10        1.82        2.45      0.34 o 
   9   8  10       53.14       55.12      2.85 o 
  -9   9  10        7.67        7.75      0.48 o 
  -8   9  10       20.72       18.75      0.69 o 
  -7   9  10       30.54       35.11      0.98 o 
  -6   9  10       13.81       14.80      0.54 o 
  -5   9  10       12.80       13.17      0.43 o 
  -4   9  10       38.65       37.49      1.34 o 
  -3   9  10       65.66       71.53      2.15 o 
  -2   9  10       92.65       93.16      2.38 o 
  -1   9  10        0.61        1.25      0.35 o 
   0   9  10       59.51       57.08      1.74 o 
   1   9  10       29.56       30.52      1.24 o 
   2   9  10       77.41       81.73      2.09 o 
   3   9  10       80.30       81.53      2.39 o 
   4   9  10       29.67       30.85      0.78 o 
   5   9  10       46.29       47.01      1.15 o 
   6   9  10      107.05      116.47      2.19 o 
   7   9  10       94.76       94.69      1.89 o 
   8   9  10       47.21       44.80      1.80 o 
  -8  10  10       18.30       15.92      0.85 o 
  -7  10  10        4.41        2.56      0.36 o 
  -6  10  10       23.98       25.59      1.08 o 
  -5  10  10       37.81       40.46      1.36 o 
  -4  10  10        0.13        0.07      0.32 o 
  -3  10  10        2.93        2.93      0.46 o 
  -2  10  10        1.26        1.03      0.35 o 
  -1  10  10       31.48       36.13      1.30 o 
   0  10  10        6.57        6.47      0.63 o 
   1  10  10        9.14        7.97      0.60 o 
   2  10  10       74.92       79.71      2.23 o 
   3  10  10       60.57       65.72      2.03 o 
   4  10  10       22.69       23.55      1.05 o 
   5  10  10        1.27        2.27      0.49 o 
   6  10  10        9.48        8.39      0.67 o 
  -6  11  10        2.33        2.67      0.47 o 
  -5  11  10        6.13        4.83      0.60 o 
  -4  11  10       27.71       27.90      1.19 o 
  -3  11  10       43.06       42.36      1.33 o 
  -2  11  10      116.94      118.04      3.08 o 
  -1  11  10       12.29       11.46      0.69 o 
   0  11  10        8.87        9.52      0.81 o 
   1  11  10       23.38       25.51      1.02 o 
   2  11  10       84.07       92.03      2.71 o 
   3  11  10       28.06       24.45      1.09 o 
   4  11  10       21.86       24.30      1.31 o 
 -13   0  11        2.93        2.69      0.38 o 
 -12   0  11       32.80       37.35      1.48 o 
 -11   0  11        9.17        8.08      0.60 o 
 -10   0  11        2.08        2.67      0.36 o 
  -9   0  11        0.70        0.30      0.31 o 
  -8   0  11       23.05       23.84      0.98 o 
  -7   0  11       31.42       34.67      1.41 o 
  -6   0  11       60.13       52.05      1.55 o 
  -5   0  11        0.01        0.33      0.26 o 
  -4   0  11       86.81       76.78      2.29 o 
  -3   0  11       77.66       88.90      2.56 o 
  -2   0  11        1.38        1.88      0.29 o 
  -1   0  11      134.82      120.78      2.95 o 
   0   0  11       15.66       14.85      0.71 o 
   1   0  11        7.99        6.83      0.43 o 
   2   0  11        5.92        6.35      0.44 o 
   3   0  11       15.68       12.49      0.69 o 
   4   0  11       41.20       42.18      1.34 o 
   5   0  11        8.50        8.81      0.55 o 
   6   0  11       26.03       27.12      0.99 o 
   7   0  11        8.79        9.20      0.55 o 
   8   0  11        0.14        0.03      0.24 o 
   9   0  11        9.55       11.09      0.64 o 
  10   0  11      159.53      171.31      3.79 o 
  11   0  11        2.41        1.83      0.36 o 
 -13   1  11       90.53       87.21      2.01 o 
 -12   1  11       12.57       10.43      0.46 o 
 -11   1  11       67.18       74.21      1.59 o 
 -10   1  11       20.95       20.76      0.71 o 
  -9   1  11      157.15      167.15      2.92 o 
  -8   1  11       64.52       64.55      1.42 o 
  -7   1  11       21.06       20.37      0.65 o 
  -6   1  11       59.13       60.86      1.39 o 
  -5   1  11       45.23       46.32      1.11 o 
  -4   1  11       23.45       24.00      0.71 o 
  -3   1  11        1.04       -0.22      0.22 o 
  -2   1  11       10.63       11.35      0.41 o 
  -1   1  11       27.98       24.57      0.64 o 
   0   1  11      132.90      130.01      2.22 o 
   1   1  11       52.27       48.16      1.09 o 
   2   1  11      175.19      159.18      2.94 o 
   3   1  11        4.46        3.35      0.26 o 
   4   1  11       22.34       21.76      0.67 o 
   5   1  11       51.36       54.17      1.20 o 
   6   1  11       40.25       40.71      0.92 o 
   7   1  11       26.68       28.20      0.75 o 
   8   1  11       23.55       24.06      0.67 o 
   9   1  11       74.39       80.82      1.60 o 
  10   1  11       77.47       79.92      1.45 o 
  11   1  11       10.19       10.42      0.49 o 
 -13   2  11        0.44        0.65      0.31 o 
 -12   2  11       73.78       76.25      1.63 o 
 -11   2  11       36.77       37.29      0.96 o 
 -10   2  11       12.60       12.45      0.50 o 
  -9   2  11       31.10       34.36      0.86 o 
  -8   2  11       49.40       50.89      1.22 o 
  -7   2  11        5.84        5.99      0.35 o 
  -6   2  11       16.70       15.59      0.53 o 
  -5   2  11        6.17        6.24      0.33 o 
  -4   2  11       26.45       24.97      0.70 o 
  -3   2  11        3.21        3.68      0.26 o 
  -2   2  11       24.96       20.25      0.55 o 
  -1   2  11       13.58       14.16      0.49 o 
   0   2  11        6.25        4.44      0.28 o 
   1   2  11        1.01        0.67      0.19 o 
   2   2  11        7.70        8.21      0.38 o 
   3   2  11        1.59        0.83      0.21 o 
   4   2  11       53.24       51.70      1.22 o 
   5   2  11       30.99       33.31      0.82 o 
   6   2  11       77.37       82.32      1.63 o 
   7   2  11       10.80       10.60      0.42 o 
   8   2  11       20.46       21.60      0.64 o 
   9   2  11        8.26        9.55      0.41 o 
  10   2  11       21.53       23.92      0.72 o 
  11   2  11       32.53       29.24      0.86 o 
 -13   3  11       24.25       21.49      1.00 o 
 -12   3  11       26.96       24.49      0.77 o 
 -11   3  11       81.68       79.29      1.69 o 
 -10   3  11        5.69        4.17      0.36 o 
  -9   3  11       67.81       76.40      1.60 o 
  -8   3  11       56.37       55.49      1.29 o 
  -7   3  11       28.82       27.93      0.77 o 
  -6   3  11      115.26      114.51      2.14 o 
  -5   3  11       73.11       70.24      1.48 o 
  -4   3  11        3.44        3.19      0.27 o 
  -3   3  11        3.54        4.98      0.29 o 
  -2   3  11        1.16        1.94      0.20 o 
  -1   3  11       17.20       15.99      0.51 o 
   0   3  11       15.00       15.02      0.49 o 
   1   3  11        0.60        0.66      0.20 o 
   2   3  11       56.93       51.88      1.15 o 
   3   3  11        7.42        8.27      0.40 o 
   4   3  11      154.40      144.40      2.49 o 
   5   3  11      287.67      278.76      4.55 o 
   6   3  11        4.39        3.71      0.26 o 
   7   3  11        5.27        5.18      0.30 o 
   8   3  11        3.13        4.08      0.27 o 
   9   3  11       23.73       22.78      0.67 o 
  10   3  11      102.15      104.92      1.98 o 
  11   3  11        3.57        3.82      0.58 o 
 -12   4  11       33.73       30.03      0.99 o 
 -11   4  11       16.03       14.93      0.58 o 
 -10   4  11       14.47       13.57      0.54 o 
  -9   4  11       99.00      102.35      2.02 o 
  -8   4  11      109.15      107.44      2.16 o 
  -7   4  11       55.47       50.30      1.31 o 
  -6   4  11       17.85       16.74      0.59 o 
  -5   4  11       16.01       14.97      0.53 o 
  -4   4  11        5.32        3.55      0.27 o 
  -3   4  11      122.97      119.56      2.03 o 
  -2   4  11       15.33       15.53      0.49 o 
  -1   4  11       56.37       52.78      1.07 o 
   0   4  11       23.94       25.51      0.71 o 
   1   4  11       40.36       40.09      0.88 o 
   2   4  11      176.48      175.38      2.79 o 
   3   4  11       22.68       24.97      0.70 o 
   4   4  11       61.41       53.90      1.16 o 
   5   4  11       42.01       37.16      0.92 o 
   6   4  11        9.73       11.02      0.44 o 
   7   4  11       20.63       19.23      0.61 o 
   8   4  11        8.15        9.01      0.42 o 
   9   4  11       40.23       40.84      1.04 o 
  10   4  11       76.38       78.26      1.61 o 
  11   4  11       17.10       16.92      0.90 o 
 -12   5  11       21.96       20.98      1.14 o 
 -11   5  11       24.53       24.72      0.78 o 
 -10   5  11       22.55       22.21      0.71 o 
  -9   5  11       79.35       81.03      1.70 o 
  -8   5  11       54.25       56.01      1.26 o 
  -7   5  11        5.31        5.45      0.34 o 
  -6   5  11        6.60        7.38      0.42 o 
  -5   5  11       30.09       29.39      0.81 o 
  -4   5  11       22.93       21.90      0.66 o 
  -3   5  11        5.67        6.03      0.33 o 
  -2   5  11        1.56        2.31      0.21 o 
  -1   5  11        6.44        8.28      0.38 o 
   0   5  11       55.80       51.44      1.05 o 
   1   5  11       13.50       16.18      0.49 o 
   2   5  11       31.97       27.48      0.73 o 
   3   5  11       46.18       45.60      1.01 o 
   4   5  11        3.83        4.13      0.31 o 
   5   5  11       32.43       31.90      0.79 o 
   6   5  11       14.53       13.68      0.47 o 
   7   5  11        0.16       -0.19      0.19 o 
   8   5  11       25.89       29.38      0.85 o 
   9   5  11        4.37        4.61      0.32 o 
  10   5  11       33.49       34.28      1.44 o 
 -11   6  11       45.99       48.81      1.96 o 
 -10   6  11       61.40       60.86      1.45 o 
  -9   6  11       35.05       36.19      0.93 o 
  -8   6  11       52.51       51.29      1.19 o 
  -7   6  11       15.94       17.76      0.58 o 
  -6   6  11       38.12       48.09      1.22 o 
  -5   6  11       20.03       23.21      0.71 o 
  -4   6  11       15.39       17.12      0.58 o 
  -3   6  11        0.53        0.81      0.17 o 
  -2   6  11        6.33        6.89      0.33 o 
  -1   6  11       96.93       98.55      1.71 o 
   0   6  11      129.27      135.85      2.19 o 
   1   6  11       58.59       58.11      1.20 o 
   2   6  11       48.25       51.45      1.23 o 
   3   6  11       24.81       25.81      0.68 o 
   4   6  11       13.36       12.53      0.49 o 
   5   6  11        5.67        5.33      0.35 o 
   6   6  11       22.72       23.50      0.76 o 
   7   6  11       25.60       26.98      0.73 o 
   8   6  11       53.08       60.23      1.39 o 
   9   6  11      131.48      135.49      2.43 o 
 -10   7  11        8.21        7.87      0.44 o 
  -9   7  11       18.01       21.38      0.73 o 
  -8   7  11       14.41       13.72      0.54 o 
  -7   7  11        1.63        1.78      0.27 o 
  -6   7  11        1.82        2.43      0.29 o 
  -5   7  11       35.15       41.71      0.94 o 
  -4   7  11        7.80       11.80      0.42 o 
  -3   7  11       36.25       39.48      0.91 o 
  -2   7  11       73.42       77.44      1.60 o 
  -1   7  11       54.33       65.38      1.32 o 
   0   7  11       76.42       80.94      1.51 o 
   1   7  11       22.51       21.98      0.62 o 
   2   7  11       96.52       95.77      1.78 o 
   3   7  11        4.96        4.59      0.32 o 
   4   7  11       27.89       32.55      0.90 o 
   5   7  11       52.63       51.69      1.13 o 
   6   7  11       11.97       13.11      0.62 o 
   7   7  11       55.81       52.06      1.22 o 
   8   7  11       34.94       37.20      1.10 o 
   9   7  11        4.48        4.77      0.61 o 
  -9   8  11       12.13       11.85      0.56 o 
  -8   8  11       14.09       12.47      0.60 o 
  -7   8  11       72.52       76.41      1.61 o 
  -6   8  11      141.42      159.18      2.72 o 
  -5   8  11        3.65        4.27      0.29 o 
  -4   8  11        9.87       11.14      0.42 o 
  -3   8  11       43.88       44.35      1.02 o 
  -2   8  11       63.84       66.89      1.38 o 
  -1   8  11       40.93       46.41      1.15 o 
   0   8  11       13.94       13.63      0.50 o 
   1   8  11       24.91       28.22      0.75 o 
   2   8  11        9.06        9.93      0.40 o 
   3   8  11       22.04       21.17      0.64 o 
   4   8  11        9.13        9.32      0.43 o 
   5   8  11        4.46        5.23      0.36 o 
   6   8  11       36.07       36.66      1.12 o 
   7   8  11       38.52       34.46      1.04 o 
   8   8  11       20.07       23.32      1.39 o 
  -8   9  11        0.72        1.01      0.34 o 
  -7   9  11        7.27        6.78      0.45 o 
  -6   9  11        1.48        1.52      0.25 o 
  -5   9  11        4.23        4.33      0.30 o 
  -4   9  11       10.56        8.19      0.31 o 
  -3   9  11       68.32       71.47      2.06 o 
  -2   9  11       44.78       44.68      1.49 o 
  -1   9  11       23.16       26.86      1.06 o 
   0   9  11       68.99       74.53      2.12 o 
   1   9  11       29.76       32.14      1.43 o 
   2   9  11       39.16       39.34      1.37 o 
   3   9  11       44.79       42.12      0.98 o 
   4   9  11       37.52       37.53      1.01 o 
   5   9  11       37.90       33.87      1.01 o 
   6   9  11       54.76       51.96      1.60 o 
  -6  10  11       18.93       18.53      0.96 o 
  -5  10  11       11.58       11.54      0.76 o 
  -4  10  11        9.66        9.72      0.67 o 
  -3  10  11       26.93       29.83      1.12 o 
  -2  10  11       13.27       13.61      0.79 o 
  -1  10  11       68.41       71.06      2.14 o 
   0  10  11        2.56        1.59      0.42 o 
   1  10  11        8.71        7.96      0.65 o 
   2  10  11       55.46       53.69      1.70 o 
   3  10  11       33.40       30.85      1.16 o 
   4  10  11       66.27       67.01      2.15 o 
  -3  11  11       75.27       68.51      2.19 o 
  -2  11  11       21.90       20.61      0.98 o 
  -1  11  11        1.52        1.03      0.44 o 
   0  11  11       35.50       35.03      1.43 o 
   1  11  11       32.00       31.00      1.26 o 
 -12   0  12       27.25       33.03      1.36 o 
 -11   0  12        3.11        4.71      0.50 o 
 -10   0  12        1.00        1.10      0.34 o 
  -9   0  12       83.19       94.56      2.67 o 
  -8   0  12       38.23       37.80      1.43 o 
  -7   0  12      115.36      113.45      2.81 o 
  -6   0  12        0.40        0.82      0.30 o 
  -5   0  12       19.73       20.13      0.91 o 
  -4   0  12       13.13       12.88      0.70 o 
  -3   0  12       87.18       90.19      2.41 o 
  -2   0  12      198.60      188.13      4.06 o 
  -1   0  12      169.73      176.95      4.08 o 
   0   0  12        8.57        7.14      0.54 o 
   1   0  12       26.14       22.73      0.96 o 
   2   0  12       48.26       54.31      1.67 o 
   3   0  12        0.39        0.65      0.25 o 
   4   0  12      130.02      135.23      3.15 o 
   5   0  12       12.38       12.07      0.74 o 
   6   0  12       27.81       29.92      0.98 o 
   7   0  12        1.11        1.52      0.37 o 
   8   0  12       20.73       22.26      0.86 o 
   9   0  12       20.14       24.16      1.00 o 
  10   0  12       53.81       57.52      1.67 o 
 -12   1  12        2.38        2.57      0.30 o 
 -11   1  12       26.49       26.61      0.85 o 
 -10   1  12       21.87       20.76      0.64 o 
  -9   1  12       43.09       46.01      1.14 o 
  -8   1  12        5.47        6.16      0.34 o 
  -7   1  12       43.56       48.44      1.14 o 
  -6   1  12       91.34       90.04      1.85 o 
  -5   1  12      166.77      178.18      3.06 o 
  -4   1  12      167.00      174.39      2.96 o 
  -3   1  12       20.19       20.18      0.65 o 
  -2   1  12       35.96       33.45      0.89 o 
  -1   1  12       16.87       17.51      0.54 o 
   0   1  12       89.09       90.58      1.81 o 
   1   1  12       54.96       48.80      1.15 o 
   2   1  12       48.37       48.77      1.13 o 
   3   1  12        1.18        2.03      0.24 o 
   4   1  12       66.06       70.35      1.49 o 
   5   1  12      249.15      255.02      4.03 o 
   6   1  12      130.34      140.30      2.37 o 
   7   1  12       33.91       33.94      0.84 o 
   8   1  12       32.12       34.26      0.82 o 
   9   1  12        7.84        8.78      0.41 o 
  10   1  12       35.76       36.05      0.98 o 
 -12   2  12        6.89        6.47      0.56 o 
 -11   2  12        0.82        0.65      0.22 o 
 -10   2  12        2.82        2.36      0.26 o 
  -9   2  12       89.10       91.57      1.82 o 
  -8   2  12        2.69        2.84      0.28 o 
  -7   2  12       37.00       41.18      0.96 o 
  -6   2  12       17.55       17.31      0.60 o 
  -5   2  12       93.36       93.45      1.87 o 
  -4   2  12       84.24       87.90      1.86 o 
  -3   2  12       31.21       31.30      0.82 o 
  -2   2  12        8.46        9.19      0.40 o 
  -1   2  12       16.42       16.79      0.53 o 
   0   2  12       45.24       42.54      0.95 o 
   1   2  12       35.03       31.59      0.81 o 
   2   2  12        9.42        8.43      0.40 o 
   3   2  12       28.90       29.77      0.82 o 
   4   2  12       18.22       21.27      0.65 o 
   5   2  12       46.52       51.90      1.10 o 
   6   2  12        9.02        8.96      0.41 o 
   7   2  12       53.51       59.16      1.11 o 
   8   2  12        2.21        2.44      0.29 o 
   9   2  12        4.80        5.15      0.34 o 
  10   2  12       42.43       40.32      1.10 o 
 -12   3  12        9.00        7.45      0.62 o 
 -11   3  12        4.68        5.16      0.40 o 
 -10   3  12        1.25        1.48      0.25 o 
  -9   3  12       61.30       63.17      1.44 o 
  -8   3  12       59.25       58.88      1.34 o 
  -7   3  12      191.28      190.08      3.28 o 
  -6   3  12       51.27       49.16      1.28 o 
  -5   3  12       53.86       50.63      1.21 o 
  -4   3  12       50.48       53.70      1.31 o 
  -3   3  12       24.32       26.65      0.77 o 
  -2   3  12        9.85       11.14      0.45 o 
  -1   3  12       34.63       36.01      0.84 o 
   0   3  12        5.96        6.34      0.33 o 
   1   3  12       62.02       62.49      1.35 o 
   2   3  12       18.77       18.21      0.64 o 
   3   3  12       83.92       78.81      1.56 o 
   4   3  12       54.81       51.42      1.18 o 
   5   3  12      122.75      123.61      2.16 o 
   6   3  12        7.92        8.64      0.46 o 
   7   3  12        5.49        6.08      0.35 o 
   8   3  12       49.12       49.98      1.10 o 
   9   3  12       41.59       44.50      1.11 o 
  10   3  12       21.32       20.93      1.07 o 
 -12   4  12       16.23       15.84      0.84 o 
 -11   4  12       11.31       11.60      0.57 o 
 -10   4  12       65.53       64.59      1.44 o 
  -9   4  12      133.47      137.51      2.56 o 
  -8   4  12        0.47        0.46      0.24 o 
  -7   4  12        2.96        3.41      0.32 o 
  -6   4  12        4.07        3.98      0.30 o 
  -5   4  12        5.76        6.62      0.41 o 
  -4   4  12        6.72        8.79      0.44 o 
  -3   4  12        8.71        9.32      0.43 o 
  -2   4  12       10.84       10.09      0.45 o 
  -1   4  12        1.47        1.22      0.21 o 
   0   4  12      219.61      217.07      3.83 o 
   1   4  12      356.60      349.58      5.30 o 
   2   4  12       76.72       69.65      1.44 o 
   3   4  12       31.41       30.05      0.80 o 
   4   4  12       31.66       31.76      0.96 o 
   5   4  12      100.50       96.86      1.71 o 
   6   4  12       42.06       44.15      1.05 o 
   7   4  12       55.16       59.29      1.23 o 
   8   4  12       34.17       35.67      0.94 o 
   9   4  12       11.15        9.58      0.45 o 
  10   4  12       20.81       20.26      1.04 o 
 -11   5  12        0.58        0.47      0.32 o 
 -10   5  12        6.80        7.50      0.44 o 
  -9   5  12       35.90       35.80      0.98 o 
  -8   5  12       10.67       10.55      0.45 o 
  -7   5  12        4.71        5.83      0.40 o 
  -6   5  12        3.34        3.60      0.33 o 
  -5   5  12       22.91       23.20      0.68 o 
  -4   5  12       40.83       41.59      0.98 o 
  -3   5  12       25.49       24.08      0.72 o 
  -2   5  12       66.30       75.15      1.64 o 
  -1   5  12        3.86        4.10      0.30 o 
   0   5  12       35.79       36.10      0.92 o 
   1   5  12       98.32      103.69      1.87 o 
   2   5  12        3.04        4.03      0.31 o 
   3   5  12       45.01       45.40      1.02 o 
   4   5  12       41.06       39.88      1.00 o 
   5   5  12       51.67       45.59      1.07 o 
   6   5  12       27.60       28.20      0.78 o 
   7   5  12       14.56       15.14      0.60 o 
   8   5  12       22.91       21.50      0.71 o 
   9   5  12       32.36       30.05      1.12 o 
 -10   6  12       57.29       58.61      2.17 o 
  -9   6  12       91.96       93.32      1.95 o 
  -8   6  12        8.59       10.00      0.47 o 
  -7   6  12       43.07       47.07      1.13 o 
  -6   6  12       79.04       81.06      1.74 o 
  -5   6  12      121.49      129.79      2.35 o 
  -4   6  12       97.34      102.51      2.00 o 
  -3   6  12        6.66        6.68      0.36 o 
  -2   6  12       50.81       53.38      1.20 o 
  -1   6  12       36.26       35.05      0.86 o 
   0   6  12       49.88       52.90      1.20 o 
   1   6  12       24.36       23.07      0.69 o 
   2   6  12       49.05       47.31      1.13 o 
   3   6  12       76.26       80.80      1.59 o 
   4   6  12       82.20       90.30      1.88 o 
   5   6  12       66.33       66.45      1.36 o 
   6   6  12       54.44       58.02      1.26 o 
   7   6  12       69.73       69.33      1.37 o 
   8   6  12       37.38       41.24      1.61 o 
  -9   7  12       64.32       65.88      2.15 o 
  -8   7  12       14.21       12.66      0.55 o 
  -7   7  12       14.10       15.32      0.62 o 
  -6   7  12       26.11       27.92      0.84 o 
  -5   7  12       40.69       40.61      1.08 o 
  -4   7  12      296.39      322.59      4.76 o 
  -3   7  12       48.87       50.49      1.13 o 
  -2   7  12       22.53       23.94      0.71 o 
  -1   7  12       55.95       58.02      1.23 o 
   0   7  12       18.96       21.43      0.61 o 
   1   7  12       79.19       84.87      1.71 o 
   2   7  12       65.52       67.92      1.48 o 
   3   7  12      128.74      134.37      2.44 o 
   4   7  12       66.04       70.80      1.62 o 
   5   7  12       74.03       76.90      1.57 o 
   6   7  12      128.92      124.04      2.41 o 
   7   7  12       60.34       62.75      1.85 o 
  -8   8  12       34.55       32.14      1.23 o 
  -7   8  12       57.77       52.94      1.35 o 
  -6   8  12      100.10      110.41      2.34 o 
  -5   8  12       29.51       31.42      0.91 o 
  -4   8  12       17.04       18.81      0.63 o 
  -3   8  12      176.75      195.32      3.19 o 
  -2   8  12      103.70      103.80      1.84 o 
  -1   8  12       28.54       28.65      0.88 o 
   0   8  12      153.13      159.26      2.86 o 
   1   8  12       53.67       58.59      1.28 o 
   2   8  12       21.37       21.62      0.68 o 
   3   8  12       25.73       28.09      0.75 o 
   4   8  12       22.13       21.15      0.76 o 
   5   8  12       47.55       46.88      1.23 o 
   6   8  12       47.25       49.54      1.49 o 
  -6   9  12       18.29       19.74      0.86 o 
  -5   9  12       10.89       10.84      0.50 o 
  -4   9  12       86.25       80.93      1.56 o 
  -3   9  12       34.16       35.78      1.26 o 
  -2   9  12       11.44        8.74      0.64 o 
  -1   9  12       69.53       79.91      2.34 o 
   0   9  12       41.76       42.04      1.42 o 
   1   9  12       57.52       57.39      1.97 o 
   2   9  12       50.35       42.46      0.93 o 
   3   9  12      122.36      131.74      2.46 o 
   4   9  12       48.17       47.43      1.19 o 
  -4  10  12       19.21       16.65      0.91 o 
  -3  10  12       13.23       13.44      0.81 o 
  -2  10  12        3.22        2.45      0.54 o 
  -1  10  12        7.32        5.70      0.60 o 
   0  10  12       81.61       82.33      2.66 o 
   1  10  12       61.12       57.76      1.87 o 
   2  10  12       82.46       77.77      2.37 o 
 -11   0  13        0.72        0.36      0.33 o 
 -10   0  13        0.01        0.43      0.35 o 
  -9   0  13        0.22        0.53      0.34 o 
  -8   0  13       27.84       34.47      1.17 o 
  -7   0  13        9.01        8.25      0.57 o 
  -6   0  13        0.39        0.03      0.38 o 
  -5   0  13        3.87        3.68      0.50 o 
  -4   0  13       71.80       76.94      2.26 o 
  -3   0  13        8.51        8.90      0.57 o 
  -2   0  13        0.01        0.04      0.26 o 
  -1   0  13       12.74       12.42      0.69 o 
   0   0  13       10.22       10.52      0.62 o 
   1   0  13       27.46       27.32      1.12 o 
   2   0  13        2.57        1.94      0.35 o 
   3   0  13       26.87       34.28      1.28 o 
   4   0  13       68.97       70.28      1.95 o 
   5   0  13       46.76       44.36      1.58 o 
   6   0  13       47.93       49.06      1.40 o 
   7   0  13        0.15        0.77      0.44 o 
   8   0  13        0.51        0.60      0.34 o 
   9   0  13       89.00       84.65      2.39 o 
 -11   1  13       12.94       12.35      0.50 o 
 -10   1  13       30.15       29.45      0.82 o 
  -9   1  13       22.13       27.59      0.81 o 
  -8   1  13        5.00        5.34      0.34 o 
  -7   1  13       19.40       18.75      0.64 o 
  -6   1  13        7.61        6.94      0.37 o 
  -5   1  13       21.92       23.49      0.75 o 
  -4   1  13       65.98       71.21      1.57 o 
  -3   1  13        5.70        6.23      0.33 o 
  -2   1  13        2.69        2.99      0.26 o 
  -1   1  13       46.77       45.47      1.01 o 
   0   1  13       59.50       57.58      1.23 o 
   1   1  13        8.17        9.71      0.46 o 
   2   1  13       14.85       15.45      0.49 o 
   3   1  13        2.95        3.11      0.28 o 
   4   1  13       62.26       63.45      1.29 o 
   5   1  13       58.22       62.01      1.37 o 
   6   1  13        5.80        5.94      0.40 o 
   7   1  13       41.27       44.97      1.18 o 
   8   1  13       18.30       16.76      0.59 o 
   9   1  13      171.74      180.25      2.98 o 
 -11   2  13        4.91        4.94      0.41 o 
 -10   2  13       13.90       12.52      0.54 o 
  -9   2  13       43.26       45.54      1.12 o 
  -8   2  13       12.48       12.47      0.51 o 
  -7   2  13        3.45        4.22      0.33 o 
  -6   2  13       25.56       25.53      0.77 o 
  -5   2  13       13.48       11.28      0.47 o 
  -4   2  13        4.37        4.73      0.31 o 
  -3   2  13        6.02        5.25      0.32 o 
  -2   2  13        0.36        0.43      0.22 o 
  -1   2  13        6.07        6.47      0.38 o 
   0   2  13        2.25        2.16      0.25 o 
   1   2  13        6.91        6.33      0.35 o 
   2   2  13        4.74        4.80      0.32 o 
   3   2  13       21.57       22.85      0.67 o 
   4   2  13       58.68       59.35      1.31 o 
   5   2  13       89.27       87.09      1.69 o 
   6   2  13       49.10       50.50      1.27 o 
   7   2  13       32.46       32.43      0.86 o 
   8   2  13        9.93        9.98      0.45 o 
   9   2  13       98.90       97.62      2.36 o 
 -11   3  13        3.34        3.89      0.44 o 
 -10   3  13       13.64       11.69      0.52 o 
  -9   3  13        2.56        2.17      0.31 o 
  -8   3  13       21.67       23.24      0.76 o 
  -7   3  13        1.22        1.62      0.27 o 
  -6   3  13       45.27       44.79      1.04 o 
  -5   3  13        5.46        4.63      0.36 o 
  -4   3  13       90.65       90.97      1.92 o 
  -3   3  13       23.79       21.54      0.63 o 
  -2   3  13       10.08       10.69      0.50 o 
  -1   3  13       15.20       13.25      0.52 o 
   0   3  13       47.60       45.45      1.15 o 
   1   3  13       12.70       12.32      0.48 o 
   2   3  13       56.17       54.74      1.31 o 
   3   3  13       30.61       30.04      0.83 o 
   4   3  13       82.07       82.70      1.64 o 
   5   3  13       26.35       25.72      0.71 o 
   6   3  13       17.67       19.43      0.64 o 
   7   3  13       85.96       88.14      1.67 o 
   8   3  13       46.51       44.46      1.07 o 
   9   3  13       70.24       72.55      2.15 o 
 -10   4  13       27.90       26.55      1.06 o 
  -9   4  13       11.07       13.05      0.54 o 
  -8   4  13       31.46       31.13      0.95 o 
  -7   4  13        4.72        4.41      0.40 o 
  -6   4  13       15.35       13.60      0.54 o 
  -5   4  13       18.09       16.68      0.62 o 
  -4   4  13        4.33        4.40      0.33 o 
  -3   4  13        4.37        4.12      0.35 o 
  -2   4  13       15.95       15.68      0.59 o 
  -1   4  13       89.21       87.93      1.68 o 
   0   4  13       95.99       98.60      1.97 o 
   1   4  13       39.95       40.21      1.09 o 
   2   4  13        4.39        3.92      0.33 o 
   3   4  13        3.91        3.92      0.31 o 
   4   4  13       72.19       70.40      1.41 o 
   5   4  13       68.76       68.35      1.50 o 
   6   4  13       39.67       40.16      0.96 o 
   7   4  13       42.73       38.73      1.01 o 
   8   4  13        4.75        4.46      0.51 o 
 -10   5  13        6.93        8.38      0.73 o 
  -9   5  13       13.76       14.28      0.61 o 
  -8   5  13       23.64       21.78      0.76 o 
  -7   5  13       10.16       11.08      0.51 o 
  -6   5  13       64.46       67.25      1.51 o 
  -5   5  13        2.09        1.96      0.29 o 
  -4   5  13       19.17       20.47      0.66 o 
  -3   5  13       10.57       10.37      0.43 o 
  -2   5  13       12.00       12.26      0.47 o 
  -1   5  13       16.19       17.57      0.56 o 
   0   5  13       14.47       15.47      0.54 o 
   1   5  13       37.98       36.33      0.93 o 
   2   5  13       12.42       13.08      0.51 o 
   3   5  13        2.71        2.97      0.33 o 
   4   5  13        5.23        5.74      0.37 o 
   5   5  13       42.62       44.01      1.03 o 
   6   5  13        8.83       10.14      0.49 o 
   7   5  13       86.04       79.07      1.69 o 
   8   5  13       77.82       73.48      2.61 o 
  -9   6  13       29.05       31.21      1.49 o 
  -8   6  13       61.25       58.75      1.38 o 
  -7   6  13       26.78       28.68      0.84 o 
  -6   6  13        4.64        4.76      0.36 o 
  -5   6  13       23.60       26.58      0.84 o 
  -4   6  13       26.95       30.88      0.82 o 
  -3   6  13        9.63        9.41      0.46 o 
  -2   6  13       45.16       48.17      1.12 o 
  -1   6  13       55.54       61.00      1.38 o 
   0   6  13       23.87       26.00      0.68 o 
   1   6  13       27.85       29.90      0.84 o 
   2   6  13       54.24       54.98      1.19 o 
   3   6  13       23.18       23.04      0.72 o 
   4   6  13       58.48       60.92      1.38 o 
   5   6  13       10.12       10.95      0.50 o 
   6   6  13       33.10       31.52      0.96 o 
   7   6  13       17.49       13.10      0.84 o 
  -8   7  13        9.77        9.78      0.81 o 
  -7   7  13       35.50       35.27      0.97 o 
  -6   7  13       22.91       23.39      0.81 o 
  -5   7  13       31.82       33.99      0.93 o 
  -4   7  13        6.43        6.14      0.36 o 
  -3   7  13        5.58        6.48      0.41 o 
  -2   7  13        8.33        8.76      0.40 o 
  -1   7  13       12.00       11.72      0.51 o 
   0   7  13        5.12        5.33      0.32 o 
   1   7  13       18.29       19.53      0.66 o 
   2   7  13       11.74       11.73      0.47 o 
   3   7  13       20.46       20.95      0.68 o 
   4   7  13       63.20       65.16      1.42 o 
   5   7  13      135.08      129.00      2.61 o 
   6   7  13       40.46       39.16      1.46 o 
  -7   8  13        7.18        5.83      0.86 o 
  -6   8  13       19.16       20.05      0.89 o 
  -5   8  13        0.14       -0.03      0.38 o 
  -4   8  13       46.62       50.13      1.30 o 
  -3   8  13       35.61       34.45      0.99 o 
  -2   8  13       57.38       65.75      1.40 o 
  -1   8  13       55.91       60.50      1.20 o 
   0   8  13       17.54       19.22      0.60 o 
   1   8  13       10.55       11.24      0.51 o 
   2   8  13       11.65       12.00      0.56 o 
   3   8  13        4.51        4.28      0.38 o 
   4   8  13       24.35       21.72      1.26 o 
  -3   9  13       16.75       16.66      0.95 o 
  -2   9  13        1.68        1.07      0.41 o 
  -1   9  13        4.62        4.49      0.59 o 
   0   9  13        0.24        0.47      0.41 o 
   1   9  13        9.05        8.47      0.72 o 
 -10   0  14        0.81        0.01      0.34 o 
  -9   0  14        4.98        4.78      0.60 o 
  -8   0  14        6.08        7.53      0.66 o 
  -7   0  14       12.09       14.48      0.79 o 
  -6   0  14       24.13       26.44      1.17 o 
  -5   0  14       65.97       65.45      2.05 o 
  -4   0  14      313.27      336.12      6.96 o 
  -3   0  14       45.72       47.49      1.66 o 
  -2   0  14       25.36       28.69      1.08 o 
  -1   0  14       16.89       18.85      0.82 o 
   0   0  14      144.90      154.95      3.58 o 
   1   0  14      123.22      130.68      3.48 o 
   2   0  14       69.79       71.19      1.97 o 
   3   0  14       10.29        8.73      0.63 o 
   4   0  14       11.66       12.35      0.68 o 
   5   0  14        7.47        6.18      0.58 o 
   6   0  14       40.04       43.08      1.40 o 
   7   0  14        4.75        6.05      0.64 o 
   8   0  14       34.50       32.27      1.25 o 
 -10   1  14       58.70       57.09      1.30 o 
  -9   1  14       24.64       24.01      0.80 o 
  -8   1  14       19.06       18.52      0.73 o 
  -7   1  14       45.33       49.74      1.24 o 
  -6   1  14        2.34        2.04      0.31 o 
  -5   1  14       44.26       46.99      1.22 o 
  -4   1  14       16.97       16.12      0.58 o 
  -3   1  14       50.23       53.66      1.28 o 
  -2   1  14       20.21       21.04      0.64 o 
  -1   1  14       64.88       68.62      1.46 o 
   0   1  14      139.82      142.20      2.57 o 
   1   1  14       28.90       30.61      0.84 o 
   2   1  14       26.24       27.78      0.74 o 
   3   1  14       96.43      104.10      1.98 o 
   4   1  14       41.64       42.87      1.03 o 
   5   1  14       23.22       22.65      0.74 o 
   6   1  14        7.47        6.92      0.44 o 
   7   1  14       14.28       13.24      0.56 o 
   8   1  14        8.71        8.74      0.61 o 
 -10   2  14        1.45        0.96      0.37 o 
  -9   2  14        2.93        2.18      0.31 o 
  -8   2  14        1.15        1.49      0.31 o 
  -7   2  14       22.18       23.53      0.78 o 
  -6   2  14        9.20        9.68      0.48 o 
  -5   2  14       17.68       16.67      0.57 o 
  -4   2  14       98.67      105.62      2.04 o 
  -3   2  14       35.63       36.33      0.99 o 
  -2   2  14       32.99       36.72      0.92 o 
  -1   2  14        3.88        5.66      0.36 o 
   0   2  14       11.57       13.54      0.59 o 
   1   2  14        5.30        6.21      0.36 o 
   2   2  14        8.31        8.47      0.45 o 
   3   2  14       31.74       28.96      0.75 o 
   4   2  14       14.66       12.87      0.57 o 
   5   2  14        3.22        2.67      0.30 o 
   6   2  14        5.48        6.74      0.43 o 
   7   2  14       11.82       10.33      0.50 o 
   8   2  14       57.17       50.54      1.79 o 
 -10   3  14        7.81        9.21      0.63 o 
  -9   3  14        9.99       10.58      0.49 o 
  -8   3  14       10.30       10.01      0.50 o 
  -7   3  14       65.18       72.10      1.51 o 
  -6   3  14        2.76        2.68      0.33 o 
  -5   3  14       36.35       37.23      0.90 o 
  -4   3  14       29.79       30.38      0.83 o 
  -3   3  14       73.26       74.21      1.58 o 
  -2   3  14       41.37       36.40      1.04 o 
  -1   3  14       87.35       84.89      1.64 o 
   0   3  14       32.13       36.05      0.85 o 
   1   3  14       10.04       10.13      0.44 o 
   2   3  14        3.81        4.34      0.34 o 
   3   3  14       23.90       23.17      0.74 o 
   4   3  14        2.65        3.01      0.34 o 
   5   3  14       42.88       41.43      1.05 o 
   6   3  14       82.74       84.81      1.76 o 
   7   3  14       81.20       76.46      2.09 o 
  -9   4  14        3.15        2.67      0.44 o 
  -8   4  14        2.09        2.27      0.31 o 
  -7   4  14        0.18        0.06      0.26 o 
  -6   4  14        2.13        3.20      0.32 o 
  -5   4  14       43.77       50.99      1.18 o 
  -4   4  14       40.44       42.20      1.02 o 
  -3   4  14       75.76       73.06      1.63 o 
  -2   4  14      100.73      102.51      1.94 o 
  -1   4  14       46.29       45.01      1.03 o 
   0   4  14       34.61       35.93      0.91 o 
   1   4  14       18.32       18.02      0.64 o 
   2   4  14       18.56       19.06      0.61 o 
   3   4  14      176.76      179.63      3.03 o 
   4   4  14       64.14       65.98      1.47 o 
   5   4  14        6.78        8.19      0.46 o 
   6   4  14        3.15        3.28      0.37 o 
   7   4  14        0.40       -0.22      0.33 o 
  -8   5  14        1.80        1.27      0.41 o 
  -7   5  14       30.04       32.10      0.91 o 
  -6   5  14       19.29       18.64      0.68 o 
  -5   5  14       64.83       71.05      1.52 o 
  -4   5  14       49.47       56.11      1.18 o 
  -3   5  14       47.35       43.37      1.14 o 
  -2   5  14      156.85      155.82      2.59 o 
  -1   5  14      153.39      152.31      2.60 o 
   0   5  14       19.99       21.69      0.69 o 
   1   5  14        3.36        2.37      0.29 o 
   2   5  14       26.89       25.87      0.72 o 
   3   5  14       29.18       27.43      0.84 o 
   4   5  14       50.77       50.01      1.25 o 
   5   5  14        6.81        6.07      0.45 o 
   6   5  14       19.39       17.46      1.00 o 
  -8   6  14        5.69        5.28      0.61 o 
  -7   6  14        4.65        4.40      0.56 o 
  -6   6  14        8.90        9.70      0.46 o 
  -5   6  14        7.47        8.31      0.42 o 
  -4   6  14       17.94       20.12      0.70 o 
  -3   6  14       54.76       55.06      1.15 o 
  -2   6  14        3.96        5.22      0.35 o 
  -1   6  14        8.01        9.52      0.51 o 
   0   6  14       68.67       69.11      1.47 o 
   1   6  14       72.14       67.83      1.50 o 
   2   6  14       28.40       27.19      0.83 o 
   3   6  14       37.38       35.76      0.99 o 
   4   6  14        8.76        8.31      0.46 o 
   5   6  14       22.81       22.73      1.28 o 
  -6   7  14       37.01       35.87      1.60 o 
  -5   7  14       66.53       70.03      2.29 o 
  -4   7  14       56.33       54.52      1.34 o 
  -3   7  14       28.94       30.32      0.89 o 
  -2   7  14       45.97       51.18      1.32 o 
  -1   7  14       36.17       34.95      0.94 o 
   0   7  14       32.57       35.35      0.90 o 
   1   7  14        9.74        9.30      0.50 o 
   2   7  14       53.49       57.81      1.33 o 
   3   7  14       54.43       48.69      1.82 o 
   4   7  14      116.27      106.13      3.18 o 
  -4   8  14        9.88        7.05      1.02 o 
  -3   8  14       16.89       17.28      1.58 o 
  -2   8  14       44.76       44.85      2.90 o 
  -1   8  14        9.70        8.47      0.94 o 
   0   8  14        4.25        3.84      0.61 o 
   1   8  14        1.84        2.22      0.61 o 
   2   8  14        3.69        2.21      0.76 o 
  -9   0  15        0.74        1.33      0.47 o 
  -8   0  15        3.71        2.49      0.47 o 
  -7   0  15        2.52        1.24      0.56 o 
  -6   0  15       37.31       33.87      1.32 o 
  -5   0  15        9.70       11.37      0.62 o 
  -4   0  15        0.19        0.32      0.28 o 
  -3   0  15        6.47        6.69      0.56 o 
  -2   0  15       37.58       37.20      1.30 o 
  -1   0  15      300.50      310.02      7.07 o 
   0   0  15      295.11      303.57      6.58 o 
   1   0  15      198.01      208.16      4.79 o 
   2   0  15       89.51       88.25      2.37 o 
   3   0  15       48.62       46.57      1.72 o 
   4   0  15        0.01        0.35      0.47 o 
   5   0  15        0.99        0.98      0.44 o 
   6   0  15        7.06        5.48      0.55 o 
  -9   1  15       16.98       14.59      1.02 o 
  -8   1  15       44.08       47.25      1.14 o 
  -7   1  15       40.67       43.54      1.08 o 
  -6   1  15        5.92        7.99      0.40 o 
  -5   1  15        8.38        8.47      0.44 o 
  -4   1  15       21.66       23.72      0.74 o 
  -3   1  15        5.39        5.51      0.37 o 
  -2   1  15       68.23       74.08      1.47 o 
  -1   1  15       51.69       56.39      1.32 o 
   0   1  15       24.97       22.88      0.69 o 
   1   1  15       46.53       50.05      1.17 o 
   2   1  15       66.43       65.76      1.36 o 
   3   1  15       20.37       19.10      0.66 o 
   4   1  15        3.81        4.92      0.37 o 
   5   1  15       16.41       16.04      0.66 o 
   6   1  15        5.77        4.54      0.37 o 
  -9   2  15        0.39        0.42      0.37 o 
  -8   2  15        1.73        1.81      0.32 o 
  -7   2  15        5.53        3.95      0.38 o 
  -6   2  15       59.86       63.24      1.37 o 
  -5   2  15        4.58        3.75      0.32 o 
  -4   2  15        5.73        5.18      0.39 o 
  -3   2  15        2.65        2.44      0.29 o 
  -2   2  15        0.61        0.64      0.26 o 
  -1   2  15       97.06      103.36      1.91 o 
   0   2  15       82.56       80.93      1.61 o 
   1   2  15      113.12      116.12      2.18 o 
   2   2  15      115.84      119.33      2.08 o 
   3   2  15       10.15        8.88      0.49 o 
   4   2  15       14.94       13.20      0.55 o 
   5   2  15        9.71        9.69      0.49 o 
   6   2  15        3.08        1.91      0.54 o 
  -8   3  15        1.69        1.70      0.44 o 
  -7   3  15        0.50        0.81      0.29 o 
  -6   3  15       61.05       64.51      1.42 o 
  -5   3  15       58.40       61.13      1.30 o 
  -4   3  15        9.85        8.82      0.45 o 
  -3   3  15       55.09       57.87      1.30 o 
  -2   3  15       25.18       25.88      0.84 o 
  -1   3  15       26.42       29.40      0.92 o 
   0   3  15       15.52       15.58      0.55 o 
   1   3  15      143.82      155.38      2.91 o 
   2   3  15       70.14       68.21      1.33 o 
   3   3  15       18.80       16.55      0.64 o 
   4   3  15       31.64       34.04      0.89 o 
   5   3  15        8.91        7.60      0.49 o 
   6   3  15        1.46        1.36      0.53 o 
  -8   4  15        5.82        2.52      0.52 o 
  -7   4  15        2.58        2.43      0.41 o 
  -6   4  15       63.93       69.12      1.48 o 
  -5   4  15       11.15       10.08      0.49 o 
  -4   4  15       34.72       39.53      1.04 o 
  -3   4  15       18.75       21.24      0.71 o 
  -2   4  15        8.80        8.02      0.42 o 
  -1   4  15      123.58      128.36      2.51 o 
   0   4  15       86.86       83.13      1.64 o 
   1   4  15       42.70       41.20      1.06 o 
   2   4  15       69.04       70.05      1.49 o 
   3   4  15       15.91       14.35      0.53 o 
   4   4  15       14.29       12.23      0.53 o 
   5   4  15        2.10        0.90      0.37 o 
  -7   5  15       36.57       41.81      1.88 o 
  -6   5  15        4.19        4.18      0.46 o 
  -5   5  15       33.53       33.50      1.04 o 
  -4   5  15       20.01       17.48      0.72 o 
  -3   5  15       38.72       39.99      1.02 o 
  -2   5  15       18.78       18.25      0.73 o 
  -1   5  15       37.13       35.18      1.06 o 
   0   5  15       10.00       11.32      0.54 o 
   1   5  15       58.28       55.17      1.33 o 
   2   5  15       57.51       51.45      1.17 o 
   3   5  15       29.07       28.75      1.25 o 
   4   5  15        0.50        0.53      0.41 o 
  -5   6  15        9.25        8.80      0.69 o 
  -4   6  15       18.40       20.53      0.98 o 
  -3   6  15        0.42        0.82      0.39 o 
  -2   6  15       30.57       28.00      0.98 o 
  -1   6  15      103.89       94.05      1.99 o 
   0   6  15      100.27       97.53      2.70 o 
   1   6  15       31.13       28.34      1.15 o 
   2   6  15        9.95        8.93      0.77 o 
   3   6  15        1.04        1.00      0.60 o 
  -3   7  15        6.14        4.60      0.53 o 
  -2   7  15        1.87        1.86      0.50 o 
  -1   7  15       21.48       19.45      1.10 o 
   0   7  15       19.11       16.82      0.98 o 
  -7   0  16      106.42       93.21      2.48 o 
  -6   0  16       20.35       19.57      0.95 o 
  -5   0  16        0.13        0.73      0.38 o 
  -4   0  16        2.36        3.52      0.53 o 
  -3   0  16       17.08       17.88      0.81 o 
  -2   0  16       15.69       13.12      0.79 o 
  -1   0  16       18.25       21.66      1.01 o 
   0   0  16       73.26       76.01      2.67 o 
   1   0  16        0.85        1.36      0.46 o 
   2   0  16        1.05        1.14      0.38 o 
   3   0  16        2.29        1.41      0.43 o 
   4   0  16        0.37        0.26      0.41 o 
  -7   1  16       33.63       28.89      1.05 o 
  -6   1  16       15.41       13.37      0.54 o 
  -5   1  16        3.33        4.28      0.40 o 
  -4   1  16        0.23        0.63      0.26 o 
  -3   1  16        2.37        3.34      0.37 o 
  -2   1  16       21.51       23.60      0.81 o 
  -1   1  16        1.50        1.26      0.30 o 
   0   1  16       27.95       27.25      0.93 o 
   1   1  16        2.48        1.60      0.29 o 
   2   1  16        9.84       11.53      0.59 o 
   3   1  16       25.36       26.93      0.80 o 
   4   1  16        2.34        2.18      0.36 o 
  -7   2  16       92.11       94.65      2.80 o 
  -6   2  16       23.50       22.34      0.83 o 
  -5   2  16        6.92        7.57      0.46 o 
  -4   2  16        1.28        2.12      0.30 o 
  -3   2  16        0.07        0.16      0.25 o 
  -2   2  16        2.87        2.58      0.31 o 
  -1   2  16        1.07        1.43      0.28 o 
   0   2  16       27.93       31.31      0.92 o 
   1   2  16        8.11        8.79      0.49 o 
   2   2  16        1.93        1.69      0.30 o 
   3   2  16       23.58       23.31      0.76 o 
   4   2  16        7.75        8.22      0.66 o 
  -6   3  16       28.82       30.82      1.53 o 
  -5   3  16        2.27        1.74      0.40 o 
  -4   3  16       16.69       16.81      0.65 o 
  -3   3  16        8.50       10.68      0.52 o 
  -2   3  16       12.89       11.92      0.53 o 
  -1   3  16        3.35        3.50      0.37 o 
   0   3  16       45.26       45.59      1.13 o 
   1   3  16       21.26       18.80      0.73 o 
   2   3  16       34.25       33.16      1.07 o 
   3   3  16       71.76       75.88      2.47 o 
  -5   4  16        2.08        1.20      0.40 o 
  -4   4  16        5.94        7.23      0.68 o 
  -3   4  16        0.58        0.40      0.46 o 
  -2   4  16       15.46       17.64      0.89 o 
  -1   4  16       13.69       14.19      0.74 o 
   0   4  16       71.25       74.81      2.47 o 
   1   4  16       53.26       52.41      1.72 o 
   2   4  16        4.88        4.37      0.82 o 
  -3   5  16        7.95        8.96      0.94 o 
  -2   5  16       20.66       19.87      1.37 o 
  -1   5  16        1.90        1.13      0.42 o 
   0   5  16       33.28       35.12      1.72 o 
   1   5  16       20.01       18.98      1.24 o 
  -4   0  17       42.85       36.61      1.52 o 
  -3   0  17       94.72       88.88      2.21 o 
  -2   0  17       48.69       45.48      1.60 o 
  -1   0  17        8.00        9.72      0.74 o 
   0   0  17        1.96        0.91      0.47 o 
   1   0  17       34.47       30.77      1.21 o 
  -3   1  17        6.78        7.42      0.51 o 
  -2   1  17        0.61        1.14      0.30 o 
  -1   1  17        9.49        7.64      0.48 o 
   0   1  17       14.40       15.43      0.71 o 
   1   1  17        1.59        0.90      0.45 o 
  -2   2  17       16.88       17.14      0.89 o 
  -1   2  17       33.94       34.42      1.44 o 
                                                 
